# Supplementary material for: Determinants of chemoselectivity in ubiquitination by the J2 family of ubiquitin-conjugating enzymes
Source: EMBO J. 2024 Nov 12;43(24):6705–39. doi: 10.1038/s44318-024-00301-3 (PMC11649903; doi:10.1038/s44318-024-00301-3)
Supplement: Supplementary file 3 — Dataset EV1 [file 44318_2024_301_MOESM3_ESM.zip › Dataset EV1.fa]

>tr|W2SWN3|W2SWN3_NECAM/235-376 Ubiquitin--protein ligase OS=Necator americanus OX=51031 GN=NECAME_13333 PE=3 SV=1
SPT---AARRL--QRDFQRLLSEPI---DGIIAMP-NEA-NILEWHYVIKG--SPDTPYEGGFYYGKLVFQP
DFPWKPPAICMLTPNGRFETNTRLCLSISDFHPESWNPGWTVSAILVGLHSFM-----NE--ETFAAGVRN-
-ESNPVRRKYAADSRAWNL
>tr|A0A2A2J560|A0A2A2J560_9BILA/209-350 UBC core domain-containing protein OS=Diploscapter pachys OX=2018661 GN=WR25_05015 PE=3 SV=1
TQI---AIRRL--KRDLEKLQEEPI---EGITAMA-LDT-NILEWHYVICG--TADTPYEGGLYHGKLVFPP
DFPWKPPSIYMMTPNGRFIPNYRLCLTISDYHPETWNPGWTVSAILVGLHSFM-----NE--DSIATGCTT-
-STDQQKRQLAQDSIHYNL
>tr|A0A2K5ATR7|A0A2K5ATR7_CAEEL/6-147 UBIQUITIN_CONJUGAT_2 domain-containing protein OS=Caenorhabditis elegans OX=6239 GN=ubc-26 PE=1 SV=1
STV---ALQRL--KKDYQRLLKEPV---PFMKAAP-LET-NILEWRYIIIG--APKTPYEGGIYMGKLLFPK
DFPFKPPAILMLTPNGRFQTNTRLCLSISDYHPDTWNPAWTVSTIITGLMSFM-----ND--NQPTLGSLV-
-TSESERKLLAKKSKQWNL
>tr|A0A2A2JPY6|A0A2A2JPY6_9BILA/5-146 UBC core domain-containing protein OS=Diploscapter pachys OX=2018661 GN=WR25_07795 PE=4 SV=1
STT---ATARL--KKDYQKLLKEPV---PFMRAAP-CED-NILEWHYVIFG--APNTPYEGGMYHGKLVFPA
NFPFRPPAIFMMTPSGRFQTNTRLCLSISDYHPDTWNPAWTVSTIITGLLSFM-----ND--NQPTLGSLT-
-STDEEKQRFAKLSKAYNL
>tr|A0A016S5Q5|A0A016S5Q5_9BILA/13-154 UBC core domain-containing protein OS=Ancylostoma ceylanicum OX=53326 GN=Acey_s0287.g1440 PE=4 SV=1
SVT---ATARL--KKDYAKLLKEPV---PFVRAAP-LQE-NILEWHYIIFG--APNTPYEGGVYHGKLVFPN
DFPFKPPSIYMITPSGRFQVNTRLCLSISDFHPDTWNPAWTVSTIITGLLSFM-----ND--TAPTLGSIT-
-SSDAEKRILARRSKAFNL
>tr|A0A0N4XFL2|A0A0N4XFL2_NIPBR/5-146 Ubiquitin-conjugating enzyme E2 J2 (inferred by orthology to a human protein) OS=Nippostrongylus brasiliensis OX=27835 GN=NBR_LOCUS1315 PE=4 SV=1
SVT---ATARL--KKDYARLLKEPV---PYVRAAP-LQE-NILEWHYIIYG--APNTPYDGGVYHGKLVFPS
DFPFKPPSIYMITPSGRFQVNTRLCLSISDFHPDTWNPAWTVSTIITGLLSFM-----ND--TAPTLGSIT-
-SSDAEKKILAKRSKAFNL
>tr|A0A0K0IYZ3|A0A0K0IYZ3_BRUMA/5-146 BMA-UBC-26 OS=Brugia malayi OX=6279 GN=bma-ubc-26 PE=4 SV=1
SVT---AVSRL--KKDYAKLMKDPV---PFVMAAP-LHS-NILEWHYVIKG--APQTPYEGGFYHGKLIFPP
DFPFKPPSIFMLTPSGRFQTNTRLCLSISDFHPDTWNPAWTVSTIITGLLSFM-----ND--TAPTLGSIT-
-SSDAEKRILARKSREFNL
>tr|A0A0N4U6M3|A0A0N4U6M3_DRAME/5-146 UBC core domain-containing protein OS=Dracunculus medinensis OX=318479 GN=DME_LOCUS6942 PE=4 SV=1
PII---ATRRL--QRDLLHLKKEPI---PFARALP-LSS-NILEWHFVIEG--VPSTPYEGGFYHGKLLFPP
DYPFKPPSIYMITPSGRFQTNTRLCLSISDFHPDLWNPAWTVSSIIIGIVSFM-----NE--SAPTLGSIT-
-TTEVEKRVLARQSRSFNL
>tr|A0A0K0EN89|A0A0K0EN89_STRER/6-147 UBC core domain-containing protein OS=Strongyloides stercoralis OX=6248 PE=4 SV=1
TRQ---CITRL--KTDYKNLVKDPI---PLVEAVP-LEE-NICEWHFCITG--ASDTPYVGGYYHGKLIFPP
EFPFKPPSIYMITPSGRFKTDVRLCLSMSDFHPDTWNPCWNAGTIVSGLISFM-----NG--TGVTLGSIE-
-TSDEEKKKLAKQSLAFNL
>tr|A0A423SYI6|A0A423SYI6_PENVA/5-146 Putative ubiquitin-conjugating enzyme E2 J2 OS=Penaeus vannamei OX=6689 GN=C7M84_012521 PE=4 SV=1
SGT---ASARL--RADYMRLKRDPV---PYVTADP-LPS-NILEWHYVVEG--PEQSPYEGGYYHGKLVFPL
EYPFRPPSIYMITPSGRFKTNTRLCLSISDFHPDTWNPAWSVATILTGLLSFM-----LE--KAPTFGSIE-
-TSDYEKRQLAQQSLSFNL
>tr|A0A2G8L6L3|A0A2G8L6L3_STIJA/8-149 Putative ubiquitin-conjugating enzyme E2 J2-like OS=Stichopus japonicus OX=307972 GN=BSL78_07230 PE=4 SV=1
STT---ATNRL--KQDYIRIRKDPV---PYVTAAP-LPS-NILEWHYVVRG--PEKTPYEGGLYHGKLVFPQ
EFPFKPPSIYMITPNGRFKCNTRLCLSISDFHPDTWNPAWSVSTILTGLLSFM-----VE--LNPTLGSIE-
-TSDYTKRQLAVNSWEFNL
>tr|W4ZDN1|W4ZDN1_STRPU/6-144 UBC core domain-containing protein OS=Strongylocentrotus purpuratus OX=7668 PE=4 SV=1
NTT---ASARL--KQDYMRLKKDPV---PYVTAEP-LPS-NILEWHYVVRG--PKETPYEGGLYHGKLVFPR
EFPFKPPSIYMTTPNGRFKTNTRLCLSISDFHPDTWNPAWSVSTILTGLLSFM-----VE--KNPTWGSIE-
-TTDFVR---CHGTFSGHL
>tr|A0A0G2K8C5|A0A0G2K8C5_RAT/22-163 Similar to Ubc6p homolog, isoform CRA_a OS=Rattus norvegicus OX=10116 GN=Ube2j2 PE=1 SV=1
PTT---ATQRL--KQDYLRIKKDPV---PYICAEP-LPS-NILEWHYVVRG--PEMTPYEGGYYHGKLIFPR
EFPFKPPSIYMITPNGRFKCNTRLCLSITDFHPDTWNPAWSVSTILTGLLSFM-----VE--KGPTLGSIE-
-TSDFTKKQLAAQSLVFNL
>tr|A0A3M0IRP1|A0A3M0IRP1_HIRRU/10-151 UBC core domain-containing protein OS=Hirundo rustica rustica OX=333673 GN=DUI87_31836 PE=4 SV=1
PTT---ATQRL--KQDYLRIKKDPV---PYICAEP-LPS-NILEWHYVVRG--PELTPYEGGYYHGKLIFPR
EFPFKPPSIYMITPNGRFKCNTRLCLSITDFHPDTWNPAWSVSTILTGLLSFM-----VE--KGPTLGSIE-
-TSEFTKRQLAAQSLAFNL
>tr|A4QNV0|A4QNV0_DANRE/10-151 Ubiquitin-conjugating enzyme E2, J2 (UBC6 homolog, yeast) OS=Danio rerio OX=7955 GN=ube2j2 PE=2 SV=1
PTT---ATQRL--KQDYLRIKKDPV---PYICAEP-LPS-NILEWHYLVRG--PEKTPYEGGYYHGKLIFPR
EFPFKPPSIYMITPNGRFKCNTRLCLSITDFHPDTWNPAWSVSTILTGLLSFM-----VE--KGPTLGSIE-
-TSDFTKRQLASQSLAFNI
>tr|A0A401NI40|A0A401NI40_SCYTO/10-151 UBC core domain-containing protein OS=Scyliorhinus torazame OX=75743 GN=scyTo_0003960 PE=4 SV=1
PTT---ATQRL--KQDYLRIKKDPV---PYICAEP-LPS-NILEWHYVVRG--PEKTPYEGGLYHGKLVFPR
EFPFKPPSIYMITPNGRFKCNTRLCLSITDFHPDTWNPAWSVSTILTGLLSFM-----VE--KGPTLGSIE-
-TSEYTKRQLAAQSSAFNL
>tr|A0A443QS09|A0A443QS09_9ACAR/16-157 Ubiquitin-conjugating enzyme E2 J2-like protein OS=Dinothrombium tinctorium OX=1965070 GN=B4U79_01606 PE=4 SV=1
GTT---ATQRL--KQDYLRLMKDPI---PFVTAQP-SHQ-NILEWHYVVFG--PENTPYENGIYHGKLQFPP
DFPFKPPSIYMLTPNGRFKCNVRLCLSISDYHPDTWNPAWSVSTILTGLLSFM-----VE--KNPTMGSIE-
-TSDYEKRVLALRSWSFNL
>tr|T1JQG4|T1JQG4_TETUR/10-151 UBC core domain-containing protein OS=Tetranychus urticae OX=32264 GN=107363758 PE=4 SV=1
SIT---STQRL--KRDYLKILKDPV---PYVSAHP-LPD-NILEWNYVIRG--PEGTPYENGIYHGKLRFPA
DFPFKPPTILMLTPSGRFKCNTRLCLSISDFHPNTWNPTWSASTILTGLLSFM-----LE--KNPTMGSID-
-TPDWKKRCLARESWAFNL
>tr|B7Q8X9|B7Q8X9_IXOSC/6-147 Ubiquitin protein ligase, putative OS=Ixodes scapularis OX=6945 GN=8037655 PE=4 SV=1
SKT---AARRL--HLEYTKLLCEPV---PYVTAHP-LPS-DILEWHFAVRG--PEKTPLEGGVYHGKLRFPA
DFPFSPPSIFLITPNGRFQCNTRLCLSISDFHPESWNPSWSLSSILTGLLSFM-----VD--ETPTLGSLD-
-TTADQKQKLARESVRFNL
>tr|V4A1U8|V4A1U8_LOTGI/7-148 UBC core domain-containing protein OS=Lottia gigantea OX=225164 GN=LOTGIDRAFT_125503 PE=4 SV=1
NTT---ATARL--KQDYLRLMKDPV---PYVRAIP-LPS-NILEWHYVVQG--PEKTPFEGGIYHGKLVFPR
EFPFKPPSIYIITPNGRFKCNTRLCLSISDFHPDTWNPAWSVATILTGLLSFM-----LE--KSPTLGSIE-
-TSDYTKRQLAAQSGPLNL
>tr|F6RGX1|F6RGX1_CIOIN/8-149 UBC core domain-containing protein OS=Ciona intestinalis OX=7719 PE=4 SV=2
PIT---ATQRL--KQDYMRLKKDPI---PYITAEP-LPS-NILEWHYLVTG--PDDTPYTGGFYHGKLVFPR
EFPFRPPAIYMITPSGRFKCNTRLCLSISDFHPDTWNPAWSVGTILTGLLSFM-----VE--ETPTLGSVE-
-SSDFTKRNLAVCSRLFNI
>tr|A0A2T7PPR6|A0A2T7PPR6_POMCA/18-159 UBC core domain-containing protein OS=Pomacea canaliculata OX=400727 GN=C0Q70_02370 PE=4 SV=1
NPT---ATARL--KQDYLRIIRDPV---PYVQAVP-LPS-NILEWHYVVTG--PENTPYEGGIYHGKLVFPR
EFPFKPPSIYMITPNGRFKCNTRLCLSISDFHPDTWNPAWSVSTILTGLLSFM-----LE--KSPTLGSIE-
-TSTYTKRQLAAQSGQFNL
>tr|A0A3S1ADM1|A0A3S1ADM1_ELYCH/7-148 UBC core domain-containing protein OS=Elysia chlorotica OX=188477 GN=EGW08_002989 PE=4 SV=1
NST---ATARL--KQDYMRIMKDPV---PYIQAAP-LPS-NILEWHYIVEG--PENSAYEGGIYHGKLMFPR
EFPFKPPSIYMLTPNGRFKCNTRLCLSISDFHPDTWNPAWSVSTILTGLLSFM-----LE--KSPTLGSIE-
-TSLYTKRQLAAQSGAFNL
>tr|A0A2C9JSL2|A0A2C9JSL2_BIOGL/7-148 UBC core domain-containing protein OS=Biomphalaria glabrata OX=6526 GN=106066403 PE=4 SV=1
NST---ATARL--KQDYLRIMKDPV---PYIQATP-LPS-NILEWHYIVEG--PENSPYEGGIYHGKLIFPR
EFPFKPPSIYMLTPNGRFKCNMRLCLSISDFHPDTWNPAWSVSTILTGLLSFM-----LE--KSPTLGSIE-
-TSLCTKRQLAAQSGSFNL
>tr|A0A210PTL6|A0A210PTL6_MIZYE/8-149 Ubiquitin-conjugating enzyme E2 J2 OS=Mizuhopecten yessoensis OX=6573 GN=KP79_PYT21773 PE=4 SV=1
NTT---ATGRL--KQDYLRIMKDPV---PYVQAIP-LPS-NILEWHYIVTG--PEQSPYEGGIYHGKLIFPR
EFPFKPPSIYMITPNGRFKCNTRLCLSISDFHPDTWNPAWSVSTILTGLLSFM-----LE--KSPTLGSIE-
-TSDATKRQLAAASGQFNL
>tr|C3YMZ8|C3YMZ8_BRAFL/7-148 UBC core domain-containing protein OS=Branchiostoma floridae OX=7739 GN=BRAFLDRAFT_115538 PE=4 SV=1
PTT---ATQRL--KQDYLRLMKDPV---PYITAAP-LPS-NILEWHYVVKG--PENSPYEGGQYHGKLVFPR
EFPFKPPSIYMMTPNGRFKCNTRLCLSISDFHPDTWNPAWSVSTILTGLLSFM-----LE--TTPTLGSIN-
-TSDYVKRQLALQSGPYNL
>tr|R7V2C0|R7V2C0_CAPTE/7-148 UBC core domain-containing protein OS=Capitella teleta OX=283909 GN=CAPTEDRAFT_17752 PE=4 SV=1
DNT---AYARL--RQDYLRLKRDPV---PYITAEP-LPA-NILEWHYVVRG--PEKSPYEGGYYHGKLMFPR
EFPFKPPSIYIITPNGRFKVNTRLCLSISDFHPDTWNPAWSVATILTGLLSFM-----LE--KAPTLGSVE-
-TSDYTKRQLAVNSGPFNL
>tr|T1G6I2|T1G6I2_HELRO/6-147 UBC core domain-containing protein OS=Helobdella robusta OX=6412 GN=20216679 PE=4 SV=1
HTT---ATARL--KQDYMRIKHDPV---PYVFAEP-LPS-NILQWHYVVKG--PEKSLYEGGYYHGKLVFPA
DFPFKPPSIYMITPNGRFSVNKRLCLSISDFHPDTWNPAWGVATILTGLLSFM-----LE--KSPTLGSIE-
-TSDYIKKQLAWQSAEFNL
>tr|A0A2B4SSE1|A0A2B4SSE1_STYPI/8-149 Ubiquitin-conjugating enzyme E2 J2 OS=Stylophora pistillata OX=50429 GN=UBE2J2 PE=4 SV=1
HTT---AASRL--RQDYLRILKDPV---PYITALP-LPS-NILEWHYVVRG--PENTPYSGGYYHGKLVFPK
DFPFKPPRIFMITPNGRFKVNTRLCLSISDFHPDTWNPAWSVSTILTGLLSFM-----VE--TSPTLGSID-
-TSEFQKRQFALRSGPFNL
>tr|A0A1S3I7Z9|A0A1S3I7Z9_LINUN/8-149 ubiquitin-conjugating enzyme E2 J2 OS=Lingula unguis OX=7574 GN=LOC106161538 PE=4 SV=1
NTT---ATARL--KQDFMRIVKDPV---PYIVAAP-LAS-NILEWHYIVLG--PAESPYEGGYYHGKLIFPR
EYPFKPPSIYMITPNGRFKCNTRLCLSISDFHPDTWNPAWSVSTILTGLLSFM-----LE--KSPTLGSIE-
-TSDYTKRSLAAQSLAFNL
>tr|B3RZR7|B3RZR7_TRIAD/8-149 UBC core domain-containing protein OS=Trichoplax adhaerens OX=10228 GN=TRIADDRAFT_27042 PE=4 SV=1
PTT---ATHRL--RQDYLRLKKDPV---PYIEATP-LSS-NILEWHYVVIG--PEGSPYEDGYYHGKLVFSR
DYPFKPPSIYMITPNGRFKCNTRLCLSISDFHPDTWNPAWSVSTILTGLLSFM-----LE--KTSTLGSIE-
-TADFTKRRLAWESLQYNL
>tr|A0A0L8FNU3|A0A0L8FNU3_OCTBM/1-120 UBC core domain-containing protein (Fragment) OS=Octopus bimaculoides OX=37653 GN=OCBIM_22013639mg PE=4 SV=1
------------------------------VEAVP-LPS-NILEWHYTVVG--PENSPYEGGMYHGKLIFPR
EYPFKPPSIYMLTPSGRFKCNTRLCLSISDFHPDTWNPAWSVSTILTGLLSFM-----LE--KSPTLGSLE-
-TSDYTNIRREQKLQQQNA
>tr|A0A482XDF5|A0A482XDF5_LAOST/5-146 UBC core domain-containing protein OS=Laodelphax striatellus OX=195883 GN=LSTR_LSTR006367 PE=4 SV=1
PNS---ATSRL--KQDYLRLKKDPV---PYVVAEP-VPS-NILEWHYVVKG--PENTPYEGGMYLGKLVFPR
EFPFKPPSIYMVTPNGRFKTNTRLCLSISDFHPDTWNPAWSVSTILTGLLSFM-----IE--KSPTLGSIE-
-TSEFERRQLAAQSLEFNL
>tr|A0A1S4ED58|A0A1S4ED58_DIACI/5-146 ubiquitin-conjugating enzyme E2 J2 OS=Diaphorina citri OX=121845 GN=LOC103510674 PE=4 SV=1
HCG---ATARL--KQDYMKLKKDPI---PYVIAEP-NPA-NILEWFYVVIG--PENTQYEGGMYLGKLVFPR
DFPFKPPSIYMITPNGRFKTNTRLCLSMSDFHPDTWNPAWSVSTILTGLLSFM-----VE--RSPTLGSIE-
-MSDYERRQLAARSLRFNL
>tr|C4WSL2|C4WSL2_ACYPI/5-146 ACYPI003183 protein OS=Acyrthosiphon pisum OX=7029 GN=ACYPI003183 PE=2 SV=1
TSS---ATLRL--KQDYIRLKNDPV---PYVIAEP-NPS-NILEWYYVVSG--PDDSPYAGGYYLGRLVFPR
DFPFKPPSIYMITPNGRFKTNTRLCLSISDYHPDTWNPAWSVSTILTGLLSFM-----LE--NSPTMGSIE-
-MTDYERRQLAAQSLESNV
>tr|A0A2J7QC68|A0A2J7QC68_9NEOP/6-147 Ubiquitin-conjugating enzyme E2 J2 OS=Cryptotermes secundus OX=105785 GN=UBE2J2 PE=4 SV=1
TNS---ATARL--KQDYLRLKKDPV---PYVVAEP-LPS-NILEWHYVVTG--PESTPYEGGLYHGKLVFPR
EFPFKPPSIYMITPNGRFKTNTRLCLSISDFHPDTWNPAWSVSTILTGLLSFM-----IE--KSPTLGSIE-
-SSEYEKRQLAGQSLDFNL
>tr|K7IM56|K7IM56_NASVI/5-146 UBC core domain-containing protein OS=Nasonia vitripennis OX=7425 GN=100122204 PE=4 SV=1
TST---ATARL--KQDYLRLKKDPV---PYVQAEP-VPS-NILEWHYVIKG--PENTPYEGGFYHGKLVFPG
EFPFQPPSIYMTTPNGRFKVNTKLCLSISDFHPDTWNPAWSVSTILIGLLSFM-----IE--SSSALGAIN-
-TPDFEKKLLAAQSLEYNL
>tr|A0A158NAC2|A0A158NAC2_ATTCE/8-149 UBC core domain-containing protein OS=Atta cephalotes OX=12957 GN=105617531 PE=4 SV=1
TNS---ATARL--RQDYLRLKRDPV---PYVLAEP-VPS-NILEWHYVVIG--PEKTPYEGGFYHGKLIFPG
EFPFQPPSIYMTTPNGRFKVNTRLCLSISDFHPDTWNPAWSVSTILTGLLSFM-----IE--KSPTLGSIN-
-TTDYEKRQLAAQSLEYNL
>tr|T1HFV9|T1HFV9_RHOPR/5-146 UBC core domain-containing protein OS=Rhodnius prolixus OX=13249 PE=4 SV=1
PNS---ATARL--KQDYLRLKRDPV---PYVVAEP-LPS-NILEWHYVVLG--PENSPYEGGMYHGKLIFPR
EFPFKPPSIYMITPNGRFKVNSRLCLSISDFHPDMWNPAWSVSTILTGLLSFM-----LE--HSPTLGSIE-
-TSESEKKQLAYRSLSFNL
>tr|D6WL86|D6WL86_TRICA/6-147 Ubiquitin-conjugating enzyme E2-17 kDa-like Protein OS=Tribolium castaneum OX=7070 GN=TcasGA2_TC013489 PE=4 SV=1
TNS---ATSRL--KQDYLRLKRDPV---PYITAEP-LPS-NILEWHYVVCG--PENTPYEGGFYHGKLVFPR
EFPFKPPSIYMITPNGRFRTNKKLCLSISDFHPDTWNPAWSVSTILTGLLSFM-----LE--KSPTLGSIE-
-TSEYDKRQFAYHSLEFNL
>tr|A0A482VIK9|A0A482VIK9_9CUCU/6-126 Ubiquitin-conjugating enzyme E2 J2 OS=Asbolus verrucosus OX=1661398 GN=BDFB_010576 PE=4 SV=1
PNS---ATSRL--KQDYLR--------------------------HYVVCG--PENSPYEGGFYHGKLVFPR
EFPFKPPSIYMITPNGRFRTNKKLCLSISDFHPDTWNPAWSVSTILTGLLSFM-----LE--KSPTLGSIE-
-TSEYDKRQFAYHSLEFNL
>tr|E0W1I0|E0W1I0_PEDHC/5-122 Ubiquitin-conjugating enzyme E2, putative OS=Pediculus humanus subsp. corporis OX=121224 GN=8239561 PE=4 SV=1
WKN---------------------------------KSN-SAAARHYVIAG--PEETPYEGGFYHGKLIFPK
EFPFKPPSIYMITPNGRFMTNTKLCLSISDYHPDTWNPAWTVSTILTGLLSFM-----IE--DTKTLGSIK-
-STAFEKKQLAYQSLKFNI
>tr|A0A1D2NDR4|A0A1D2NDR4_ORCCI/8-149 Ubiquitin-conjugating enzyme E2 J2 OS=Orchesella cincta OX=48709 GN=Ocin01_03289 PE=4 SV=1
NNT---ALNRL--RQDYLRLKRDPV---PYIVAEP-LPS-NILEWHYIVRG--PEASPYEGGFYHGKLKFPP
EFPFRAPSIYMITPNGRFKTNTRLCLSISDFHPDTWNPAWSVGTILTGLLSFM-----LE--KSPTLGSIE-
-TSDAEKRRLALRSLEFNM
>tr|A0A226EJI4|A0A226EJI4_FOLCA/8-149 Ubiquitin-conjugating enzyme E2 J2 OS=Folsomia candida OX=158441 GN=Fcan01_07899 PE=2 SV=1
TGT---ALSRL--RQDYMRLKKDPV---PYIVAEP-LPN-NILEWHYLVRG--PENSLYEGGIYHGKLKFPP
EFPFRAPSIYMITPSGRFKTNTRLCLSISDFHPDTWNPAWSVGTILTGLLSFM-----LE--KSPTLGSVE-
-TNDMEKKSFALKSIDFNV
>tr|E9GET3|E9GET3_DAPPU/5-146 UBC core domain-containing protein OS=Daphnia pulex OX=6669 GN=DAPPUDRAFT_302785 PE=4 SV=1
NNS---ATSRL--KQDYLRLKKDPI---PYVVAEP-LPS-NILEWHYVVSG--PENSPYEGGYYHGKLLFPA
EFPFKPPSIYMITPNGRFKPNTRLCLSISDFHPDSWNPAWSVSTILTGLLSFM-----LE--KSPTLGSIE-
-TTDHEKRCLAEQSLKFNL
>tr|A0A0L7L475|A0A0L7L475_9NEOP/6-147 Putative Ubiquitin-conjugating enzyme E2 J2 OS=Operophtera brumata OX=104452 GN=OBRU01_15751 PE=4 SV=1
VTG---ATSRL--KQDYLRLKNDPV---PYVTAEP-VPS-NILEWHYVVKG--PEKSPYEGGYYHGKIMFPR
EFPFKPPSIYMITPNGRFKTNTRLCLSITDFHPDTWNPAWSISTILTGLLSFM-----LE--KTPTLGSIE-
-TSEYQKRCLASESLEINI
>tr|A0A0L7L454|A0A0L7L454_9NEOP/7-148 Putative Ubiquitin-conjugating enzyme E2 J2 OS=Operophtera brumata OX=104452 GN=OBRU01_15752 PE=4 SV=1
ATL---ATNRL--KQDYIHLKTDPV---PYITAEP-LPS-NIFEWHYILEG--PENSPYEGGYYHGKIIFPE
MFPFEPPSIYMITPNGRFETDTKLCLSMTDFHPESWNPAWTISTILTGLLSFM-----LE--NIPTEGSTD-
-SSNVVKRRMATESLEFNI
>tr|Q9VEJ4|Q9VEJ4_DROME/12-153 HL05730p OS=Drosophila melanogaster OX=7227 GN=Dmel\CG5823 PE=1 SV=2
QPT---AVSRM--KQDYMRLKRDPL---PYITAEP-LPN-NILEWHYCVKG--PEDSPYYGGYYHGTLLFPR
EFPFKPPSIYMLTPNGRFKTNTRLCLSISDFHPDTWNPTWCVGTILTGLLSFM-----LE--STPTLGSIE-
-SSNYDKQMFAQKSLAFNL
>tr|A0A1V9Y0A2|A0A1V9Y0A2_9ACAR/2-143 Ubiquitin-conjugating enzyme E2 J2-like OS=Tropilaelaps mercedesae OX=418985 GN=BIW11_05922 PE=4 SV=1
MKT---ATLRL--KQDYMRLAKEPI---PYVCTMP-VPD-NILEWHYVVFG--APETPYEGGFYHGKLVFPQ
EFPFKPPSIYMSTPNGRFKTNTRLCLSISDFHPETWNPTWSAGPILLGLQSFM-----CE--GTPTLGSVE-
-SSDHEKRLLAEQSVEFNL
>tr|A0A267GHF4|A0A267GHF4_9PLAT/17-158 UBC core domain-containing protein (Fragment) OS=Macrostomum lignano OX=282301 GN=BOX15_Mlig029826g2 PE=4 SV=1
SPT---AAARL--KQDYSRLKRDPV---PFISAEP-LPS-NILEWHYVVEG--PPDSPYHGGFYHGKLVFPR
EFPFKPPSIYMITPSGRFKVNSRLCLSISDFHPDTWNPAWCVSTILTGLLSFM-----LE--NTPTFGSLQ-
-TSDADKRRLAAQSTEFNL
>tr|A0A0R3WCT1|A0A0R3WCT1_TAEAS/9-150 UBC core domain-containing protein OS=Taenia asiatica OX=60517 GN=TASK_LOCUS8528 PE=4 SV=1
LSV---AVQRL--QQDYLRLVRDPV---PFITAHP-LHT-NIFEWHYLVCG--PPDSPYHGGFYHGKLIFPK
EYPFRPPSIYMITPNGRFACNTRLCLSISDFHPDTWNPAWSVSTILTGLLSFM-----LE--DTPTMGSIA-
-TSTYEKHIMARDSAEFNL
>tr|A0A183T7L2|A0A183T7L2_SCHSO/17-158 UBC core domain-containing protein OS=Schistocephalus solidus OX=70667 GN=SSLN_LOCUS12460 PE=4 SV=1
VSV---AIQRL--QQDYLRLTRDPV---PYVVAHP-LHS-NMFEWHYVVSG--PPDSVYSGGYYHGKFIFPK
DYPFRPPSIYMITPNGRFSCNTRLCLSISDFHPDTWNPAWSVSTILTGLLSFM-----LE--NTPTMGSIN-
-TSTAAKKVFAKESGEFNL
>tr|G4M0Y6|G4M0Y6_SCHMA/10-151 Ubiquitin-conjugating enzyme E2 j2, putative OS=Schistosoma mansoni OX=6183 PE=4 SV=1
CST---ALQRL--KQDYLRLSKDPV---PYVTAEP-LPT-NLFEWHYVIKG--PADSPYKGGYYHGKLVFPR
DFPFRPPSIYMITPNGRFACNTRLCLSISDFHPDTWNPAWSVSSILTGLLSFM-----LE--NTCTMGSVV-
-TSTSTKKQLARSSGDFNL
>tr|A0A183X3P4|A0A183X3P4_TRIRE/10-151 UBC core domain-containing protein OS=Trichobilharzia regenti OX=157069 GN=TRE_LOCUS18998 PE=4 SV=1
CST---ALQRL--KQDYLRLSRDPV---PFVTAEP-LPT-NLFEWHYVIKG--PSDSPYKGGYYHGKLIFPK
DFPFRPPSIYMITPNGRFACNTRLCLSISDFHPDTWNPAWSVSSILTGLLSFM-----LE--NTCTMGSIL-
-TTANMKKQLAKSSGDFNL
>tr|A0A3R7GCD1|A0A3R7GCD1_CLOSI/4-145 Ubiquitin-conjugating enzyme E2 J2 OS=Clonorchis sinensis OX=79923 GN=UBE2J2 PE=4 SV=1
KST---AIQRL--KQDYIRLIKDPV---PYVTAEP-LPS-NMFEWHYVIRG--PSDSPYKGGYYHGKLVFPR
EFPFRPPSIYMITPNGRFACNTRLCLSISDFHPDTWNPAWSVSSILTGLLSFM-----LE--NTHTTGSIE-
-TSTSTKRLLAESSGEFNL
>tr|Q7Q6A2|Q7Q6A2_ANOGA/5-146 AGAP005954-PA OS=Anopheles gambiae OX=7165 GN=1276625 PE=4 SV=4
KPT---ATCRL--KQDYMRLKRDPV---PYITAEP-LPS-NILEWHYVIKG--PEDSPYYGGYYHGTLLFTK
EFPFKPPSIYMTTPNGRFKTNKRLCLSISDFHPDTWNPAWSVATILTGLLSFM-----LE--STPTMGSCE-
-TTPAEKRRYAQQSLEFNM
>tr|A0A1J1IK53|A0A1J1IK53_9DIPT/3-144 CLUMA_CG012646, isoform A OS=Clunio marinus OX=568069 GN=CLUMA_CG012646 PE=4 SV=1
QKS---YTSRL--KQDYIRLKQDPV---PYIHAEF-LPS-NILEWHYVIQG--PKDSPFNGGYYHGSLIFTK
DFPFKPPSIYMYTPNGRFKPNKRLCLSISDFHPDTWNPAWSVSTILTGLLSIM-----LE--NSPLLGSCE-
-STLYEKKKLAMNSLEFNL
>tr|A0A3M7QHF8|A0A3M7QHF8_BRAPC/6-147 Ubiquitin-conjugating enzyme E2 J2 OS=Brachionus plicatilis OX=10195 GN=BpHYR1_029847 PE=4 SV=1
SRT---ATARL--KQDFVRLIKDPV---PYVRAAP-LPS-NILTWYYVVTG--PKDSPFYGGYYLGKLEFPN
EYPFRPPAIYMITPNGRFKTNQKLCLSISDFHPDTWNPAWGVSSILTGLLSFM-----LE--NTPTSGSME-
-SSDATKKRLALESLDYSL
>tr|A0A0L0FSP8|A0A0L0FSP8_9EUKA/3-126 UBC core domain-containing protein OS=Sphaeroforma arctica JP610 OX=667725 GN=SARC_07903 PE=4 SV=1
------------------ALQNVPLIFTPLLRPHR----------HYCIRG--PEDSPYVGGYYHGKILFPK
DYPYKPPGIMMVTPSGRFQTNTRLCLSLSDFHPDTWHPAWSVSSILIGLLSFM-----LE--NTPTAGSVE-
-TTDTRKKILAQKSLETNL
>tr|A0A1X7VH82|A0A1X7VH82_AMPQE/3-144 UBC core domain-containing protein OS=Amphimedon queenslandica OX=400682 GN=109580375 PE=4 SV=1
SPT---SIKRL--TQDYKRLKKDPV---PYIEAAP-IES-NILEWRYCVKG--PEGTPYHGGYYHGKLVFPP
DYPFKPPRILMITPNGRFATNKRLCLSISDFHPDTWNPAWSVATILTGLLSFM-----VE--ASPTVGSVR-
-SSDEEKKQLAVNSWTFNL
>tr|F2UAN0|F2UAN0_SALR5/6-148 Ubiquitin-conjugating enzyme E2 J2 OS=Salpingoeca rosetta (strain ATCC 50818 / BSB-021) OX=946362 GN=PTSG_05150 PE=4 SV=1
PKR---YVGRL--AREYKAIKKNPP---PFILAEP-KPE-NILEWHYVISGL-PDDTPYHGGFYHGKLVFPS
SYPMKPPAIYMITPNGRFKENTRLCLSISDFHPDTWNPAWSVETVLKGLLSFM-----LE--DTPTAGSIT-
-TTTAEKRALAKRSLVFNL
>tr|A0A0L0SF36|A0A0L0SF36_ALLM3/3-144 UBC core domain-containing protein OS=Allomyces macrogynus (strain ATCC 38327) OX=578462 GN=AMAG_06868 PE=4 SV=1
ANA---AFKRL--TKEYKAIVVSPP---PLLTARP-LEN-NILEWHFLLHG--PPDTLYHGGVYWGKLVFPP
QYPYKPPSIRMLTPNGRFKPGDRICLSMSDFHPDTWNPAWSVATILSGLLSFM-----AT--DEVAAGTVA-
-GTPSQRKALAATSHAWNR
>tr|A0A0L0SAL4|A0A0L0SAL4_ALLM3/3-144 UBC core domain-containing protein OS=Allomyces macrogynus (strain ATCC 38327) OX=578462 GN=AMAG_03725 PE=4 SV=1
ANA---AFKRL--TKEYKAIVVSPP---PLLTARP-LEN-NILEWHFLLHG--PPDTPYHGGVYWGKLVFPP
QYPYKPPSIRMLTPNGRFKPGDRICLSMSDFHPDTWNPAWSVATILSGLLSFM-----AT--DEVAAGTVA-
-GTPSQRKALAAASHAWNR
>tr|Q6C9E9|Q6C9E9_YARLI/3-145 YALI0D11748p OS=Yarrowia lipolytica (strain CLIB 122 / E 150) OX=284591 GN=YALI0_D11748g PE=4 SV=1
SPA---GFKRL--TKEYQRIQDEPV---PYILTRP-TDA-NILEWYYVIQG--PPDTDYEGGQYLGKVVFPS
QYPYAPPSIRMLTPSGRFLPDTRLCLSISDYHPESWNPSWGMGTIMTGLLSFM-----TG--TEHSTGCDTA
-TNSFGRKKLAQESHAWNE
>tr|Q583Z6|Q583Z6_TRYB2/6-147 Ubiquitin-conjugating enzyme E2, putative OS=Trypanosoma brucei brucei (strain 927/4 GUTat10.1) OX=185431 GN=Tb927.4.3190 PE=4 SV=1
AAS---GVRRL--QKELRDITLDPP---PYCNAAP-SSE-SIFTWYFTLDG--LPQTPYEGGRYVGELRFPP
EYPMKAPKIIMLTPSGRFVINSPICLTITDFHPEEWSPMWGVRTIITGLLSFM-----VS--EESGLGGMT-
-ATAESRRALAAESHRYNV
>tr|Q585K4|Q585K4_TRYB2/1-138 Ubiquitin-conjugating enzyme E2, putative OS=Trypanosoma brucei brucei (strain 927/4 GUTat10.1) OX=185431 GN=Tb927.4.3460 PE=4 SV=1
-------MRRL--QKELRDITVDPP---PYCNAAP-SSE-SIFTWYFTLDG--PPQTPYEGGRYLGELRFPP
EYPMEPPKIIMLTPSGRFVINSPICLTITDFHPEEWSPMWGVRTIITGLLSFM-----VS--EESGLGGIT-
-ETAVSRRALAAKSHRYNV
>tr|A0A1D8PKG7|A0A1D8PKG7_CANAL/3-144 E2 ubiquitin-conjugating protein OS=Candida albicans (strain SC5314 / ATCC MYA-2876) OX=237561 GN=orf19.7347 PE=4 SV=1
SRQ---ATKRL--NKEYKSIQANPP---PYIIAHP-SED-NILEWHYVLTG--PQDTPYEGGQYHGLLRFPP
QYPFQPPSILMITPSGRFKPNTRICLSMSDYHPDTWNPAWSVSTILTGMLSFF-----TG--EESTTGSIN-
-TSVNHRKVLAQKSKKFNV
>tr|A0A1Y1Y5U5|A0A1Y1Y5U5_9FUNG/3-144 UBC-like protein OS=Basidiobolus meristosporus CBS 931.73 OX=1314790 GN=K493DRAFT_316025 PE=4 SV=1
SKA---AYKRL--TKEYMAIQKSPI---PYITTKP-LEE-NILEWHYVLTG--PPDTPYQGGQYHGKVIFPS
EYPFKPPSIRMITPSGRFKPNARICMSMSEFHPNTWNPAWSVSTILNGLLSFM-----VG--EEETTGSVR-
-TTDAMKKALALKSQGFNY
>tr|A0A1Y1Y9I9|A0A1Y1Y9I9_9FUNG/3-144 UBC-like protein OS=Basidiobolus meristosporus CBS 931.73 OX=1314790 GN=K493DRAFT_324761 PE=4 SV=1
SKA---ASKRL--AKEYMAIQKSPI---PFITTKP-LED-NVLEWHYVLTG--PPDTPYYGGQYHGRVIFPS
EYPFKPPSIRMITPSGRFSPNARICLSMSEFHPNTWNPAWSVSTILNGLLSFM-----VG--DEETTGSIR-
-TTDAVKRAFASKSHTYNY
>tr|A0A2G5BF83|A0A2G5BF83_COERN/3-144 Ubiquitin-conjugating enzyme E2 J2 OS=Coemansia reversa (strain ATCC 12441 / NRRL 1564) OX=763665 GN=COEREDRAFT_80359 PE=4 SV=1
SKA---ALKRL--NKEYLAMQSNPT---PFITAKP-LDT-NILEWHYVLRG--PPETPYEGGEYHGRIRFPS
DYPYKPPSLQMITPSGRFQTNTNICMSMSNFHPDTWNPAWSVSTILNGMLSFM-----VE--EEATTGSIR-
-ASTADRKALARKSHKINL
>tr|A0A2G5BFC3|A0A2G5BFC3_COERN/3-144 UBC-like protein OS=Coemansia reversa (strain ATCC 12441 / NRRL 1564) OX=763665 GN=COEREDRAFT_80379 PE=4 SV=1
SKT---AIKRL--TKEYAMIKKSPP---EFITAKP-LDN-NILEWHFIITG--PPDTAYEGGQYHGKITFPK
EYPFKPPALRFVTPNGRFDTNMDICTSMSNYHPQSWNPSWSVATIAIGLLSMM-----TS--DENTTGAIE-
-MTFAGRKALAEKSHEFNK
>tr|A0A4P9ZXF2|A0A4P9ZXF2_9FUNG/3-143 Ubiquitin-conjugating enzyme/RWD-like protein OS=Dimargaris cristalligena OX=215637 GN=BJ085DRAFT_22110 PE=4 SV=1
TKN---AYKRL--TKECLAMQCQPP---PYINAKP-LED-DILEWHYVLRG--PQETPYEGTNW-CILRFPN
EYPFKPPSISMITPNGRFQTDTNICMSMSDFHPGLWNPSWSVATILNGLLSFM-----VD--EEATTGSVR-
-MTARDRRILAAKSHGFNL
>tr|A0A2Z6RUV9|A0A2Z6RUV9_9GLOM/3-144 UBC core domain-containing protein OS=Rhizophagus clarus OX=94130 GN=RclHR1_02620007 PE=4 SV=1
TKA---AYKRL--NKEYITLQKNPP---PYLIAKP-LES-NILEWHYVIRG--PPDTPYHNGEYHGVLLFPA
EYPFKPPSIRMTTPSGRFQPDTRLCLSMSDFHPSTWNPSWSVATILTGLLSFM-----TS--NEATTGSIK-
-TTDADKRIYASRSHQFNL
>tr|A0A397JLQ7|A0A397JLQ7_9GLOM/3-144 UBC core domain-containing protein OS=Diversispora epigaea OX=1348612 GN=Glove_30g65 PE=4 SV=1
TKA---AYKRL--TKEYVAIQKNPP---PYLIAKP-LES-NILEWHYIIRG--PPNTPYHNGEYHGTLMFPS
EYPFKPPSIRMTTPSGRFQPDARLCLSMSDFHPSTWNPSWSVVTILTGLLSFM-----TS--NEATTGSIK-
-TTDADKKIYAARSHQFNL
>tr|A0A397V3C8|A0A397V3C8_9GLOM/3-144 Ubiquitin-conjugating enzyme/RWD-like protein OS=Gigaspora rosea OX=44941 GN=C2G38_1973269 PE=4 SV=1
TKA---AYKRL--TKEYLAVQKNPP---PYMIAKP-LEK-NILEWHYVLRG--PPDTPYHNGEYHGVLLFPP
EYPFKPPSIRMTTPSGRFQPDTRLCLSMSDFHPSTWNPSWSVATILTGLLSFM-----TS--NEATTGSIK-
-TTDADKKIYAARSHQFNL
>tr|A0A2A9NYW2|A0A2A9NYW2_9AGAR/3-144 UBC core domain-containing protein OS=Amanita thiersii Skay4041 OX=703135 GN=AMATHDRAFT_187785 PE=4 SV=1
SKA---AHKRL--TKEYVAMQREPP---PFVWAVP-DEK-NVLTWNFIIHG--PPDSPYAGGEYHGVLLFPS
EYPFKPPGIKMLTPSGRFQPDKKICFSMSDFHPGSWNPAWSVATILTGLLSFM-----LS--DEMTTGSMT-
-SSDAHKRAFAARSHAWNL
>tr|A0A0C2W2C7|A0A0C2W2C7_AMAMU/3-147 UBC core domain-containing protein OS=Amanita muscaria Koide BX008 OX=946122 GN=M378DRAFT_113817 PE=4 SV=1
DDPPCFTCSQL--TKEYVAMQREPP---PFVWAVP-DEK-NILTWNFIIRG--PPDSPYASGEFHGVLLFPP
EYPFKPPGIKMLTPSGRFQPDKKICFSMSDFHPGSWNPAWSVATILTGLLSFM-----LS--DEMTTGSMT-
-SSDTHKRAFATHSHVWNL
>tr|A0A0C3L7W1|A0A0C3L7W1_9AGAM/3-144 UBC core domain-containing protein OS=Tulasnella calospora MUT 4182 OX=1051891 GN=M407DRAFT_242425 PE=4 SV=1
SKP---AQKRL--SKEFVNMQKSPP---PFVWAAP-EEK-NILTWNFIIRG--PPDSPYHGGEYHGQIMFPP
EYPFKPPGIKMLTPSGRFSPDKKICFSMSDFHPGTWNPAWSVATICTGILSFM-----LS--DEITTGSIT-
-TSDQDKRTLAARSHTWNI
>tr|D8Q2U9|D8Q2U9_SCHCM/1-128 UBC core domain-containing protein (Fragment) OS=Schizophyllum commune (strain H4-8 / FGSC 9210) OX=578458 GN=SCHCODRAFT_37403 PE=4 SV=1
-------------------MQKEPP---PYVWAVP-DER-NILTWNFIIRG--PPDSPYDGGEYHGQLLFPA
EYPFKPPGIKMLTPSGRFYPDKKICFSMSDFHPGSWNPAWSVQTILTGLLSFM-----LS--DEITTGSVN-
-SSPAHKRGFAAQSHNWNI
>tr|K5X310|K5X310_AGABU/3-144 UBC core domain-containing protein OS=Agaricus bisporus var. burnettii (strain JB137-S8 / ATCC MYA-4627 / FGSC 10392) OX=597362 GN=AGABI1DRAFT_112285 PE=4 SV=1
SKA---AHRRL--SKEYVTMQREPP---PFVWAVP-DEK-NILTWDFIIRG--PPDSPYTGGEYHGQLMFPS
EYPFKPPGIKMLTPSGRFQPDKKICFSMSDFHPGSWNPAWSVATILTGLLSFM-----LS--DEMTTGSLN-
-SSDDVRRAYAARSHEWNL
>tr|A0A1J8QE88|A0A1J8QE88_9AGAM/3-144 UBC core domain-containing protein OS=Rhizopogon vesiculosus OX=180088 GN=AZE42_05204 PE=4 SV=1
SKA---ANKRL--TKEYISMQREPP---PFVWAIP-DEK-NILTWNYLIRG--PPDSPFSGGEYHGVLIFPP
EYPFKPPGIKMFTPSGRFQPDKKICFSMSDFHPGTWNPAWSVATILTGLLSFM-----LS--DEMTTGSVT-
-SSDGHKRAYAARSHSFNL
>tr|A0A4S8LNQ1|A0A4S8LNQ1_DENBC/3-144 UBC-like protein OS=Dendrothele bispora (strain CBS 962.96) OX=1314807 GN=K435DRAFT_863978 PE=4 SV=1
SKA---AQKRL--TKEYAGMQKEPP---PFIWAVP-DER-NILNWNYIIRG--PPDSPFAGGEYHGVLMFPS
EYPFKPPGIKMLTPSGRFSPDKKICFSMSDFHPGTWNPAWSVATILTGLLSFM-----LS--DEMTTGSVT-
-SSDSHKRVFAARSHEWNL
>tr|A0A4S8LK60|A0A4S8LK60_DENBC/3-144 UBC-like protein OS=Dendrothele bispora (strain CBS 962.96) OX=1314807 GN=K435DRAFT_677563 PE=4 SV=1
SKA---AQKRL--TKEYAGMQKEPP---PFIWAVP-DEK-NILNWNYIIRG--PPDSPFTGGEYHGVLMFPS
EYPFKPPGIKMLTPSGRFSPDKKICFSMSDFHPGTWNPAWSVATILTALLSFM-----VS--DEITTGSVT-
-SSDSHKRVFAARSHEWNL
>tr|V2YIN9|V2YIN9_MONRO/3-144 Ubiquitin-conjugating enzyme e2 6 OS=Moniliophthora roreri (strain MCA 2997) OX=1381753 GN=Moror_2564 PE=4 SV=1
SKA---AQKRL--TKEYVAMVKEPP---PFIWAVP-DEK-NILTWNYIIRG--PPDSPFAGGEYHGVLMFPS
EYPFKPPGIKMLTPSGRFHPDKKICFSMSDFHPGTWNPAWSVATILTGLLSFM-----LS--DEMTTGSVT-
-ATDSQKRAYAARSHEWNV
>tr|A0A0C3CF53|A0A0C3CF53_PILCF/3-144 UBC core domain-containing protein OS=Piloderma croceum (strain F 1598) OX=765440 GN=PILCRDRAFT_255471 PE=4 SV=1
SKA---AHKRL--TKEYVAMQKEPP---PFVWACP-DEK-NILTWNYLIRG--PPDSPFAGGEYHGVLLFPS
EYPFKPPGIKMLTPSGRFQPDRRICFSMSDFHPGSWNPAWSVATILTGLLSFM-----LS--DEMTTGSVT-
-SSDAHKRVFAQRSHAWNI
>tr|A0A1Q3EB46|A0A1Q3EB46_LENED/3-144 UBC-like protein OS=Lentinula edodes OX=5353 GN=LENED_006245 PE=4 SV=1
TKA---AQKRL--TKEFVAMQKDPP---PFIWAVP-DEK-NILTWNYIIRG--PPDSPFAGGEFHGLLLFPS
EYPFKPPGIKMLTPSGRFHPDKKICFSMSDFHPGSWNPAWSVATILTGLLSFM-----LS--DEMTTGSVN-
-SSAAQKRHFALKSHAWNL
>tr|A8NAG8|A8NAG8_COPC7/3-144 Ubiquitin-conjugating enzyme E2 6 OS=Coprinopsis cinerea (strain Okayama-7 / 130 / ATCC MYA-4618 / FGSC 9003) OX=240176 GN=CC1G_05919 PE=4 SV=2
SKP---AQKRL--TKEYVAMQKEPP---PFIWAAP-DEK-NILIWNYIIRG--PPDSPYAGGEYHGVLLFPA
EYPFKPPGIKMYTPSGRFQPDKKICFSMSDFHPGSWNPAWSVATILTGLLSFM-----LS--DEMTTGSVT-
-SSDAHKKAFAVRSHAWNL
>tr|A0A0L6WAC5|A0A0L6WAC5_9AGAR/1-128 Ubiquitin-conjugating enzyme E2 6 OS=Termitomyces sp. J132 OX=1306850 GN=J132_02687 PE=4 SV=1
-------------------MQREPP---PFVWAVP-DEK-NILTWNYIIRG--PPDSPYAGGEYHGVLLFPS
EYPFKPPGIKMYTPSGRFHPDRKICFSMSDFHPGTWNPAWSVATILTGLLSFM-----LS--DEMTTGSVN-
-SDDQLKRTLASRSHAWNL
>tr|A0A0C2ZLN8|A0A0C2ZLN8_9AGAM/3-144 UBC core domain-containing protein OS=Scleroderma citrinum Foug A OX=1036808 GN=SCLCIDRAFT_119442 PE=4 SV=1
SKT---AQKRL--TKEFMTMQREPP---PFVWAVP-DEK-NILTWNYLIRG--PPDSSYAGGEYYGVLLFPA
EYPFKPPGIKMYTPSGRFQPDKKICFSMSDFHPGTWNPAWSVATILTGLLSFM-----LS--DEMTTGSVN-
-SSDTHKRTLASKSHSFNV
>tr|A0A166JFI0|A0A166JFI0_9AGAM/3-144 Ubiquitin-conjugating enzyme E2 6 OS=Peniophora sp. CONT OX=1314672 GN=PENSPDRAFT_647945 PE=4 SV=1
SKA---AYKRL--SKEYVTMQREPP---PFVWAAP-DEK-DILTWNFIIRG--PPDSPYTGGEYHGVLLFPS
EYPFKPPGIKMYTPSGRFQPDKRICFSMSDFHPGSWNPAWSVATILTGLVSFM-----LA--DEMTTGSVT-
-TSDADKRAFASRSHAWNL
>tr|A0A165M5P7|A0A165M5P7_EXIGL/3-144 UBC-like protein OS=Exidia glandulosa HHB12029 OX=1314781 GN=EXIGLDRAFT_606614 PE=4 SV=1
SKA---ASKRL--SKEFVAMQKEPP---PFVWAAP-DEK-DILTWYFIVRG--PPDSPYAGGEYLGCIMFPS
EYPFKPPGIKMITPSGRFQPDRKICFSMSDFHPGSWNPAWSVATILTGLLSFM-----LA--DEITTGSVT-
-TTDADKRAYAARSHAWNL
>tr|W4K1F3|W4K1F3_HETIT/3-144 UBC core domain-containing protein OS=Heterobasidion irregulare (strain TC 32-1) OX=747525 GN=HETIRDRAFT_324309 PE=4 SV=1
SKA---AYKRL--SKEYVTMQKEPP---PFVWAAP-DEK-DILTWNYVLRG--PPDSPFAGGEYHGVLLFPS
EYPFKPPGIKMYTPSGRFQPDKKICFSMSDFHPGSWNPAWSVATILTGLVSFM-----LS--DEMTTGSVT-
-TSDADKRTYAARSHIWNI
>tr|A0A286UKD8|A0A286UKD8_9AGAM/3-144 UBC OS=Pyrrhoderma noxium OX=2282107 GN=PNOK_0487800 PE=4 SV=1
SKA---AFKRL--TKEYVAMQKEPP---PFVWAAP-DEK-NILNWNYIIRG--PPDSPYAGGEYYGVILFPS
EYPFKPPGIKMLTPSGRFIPDKKICFSMSDFHPGSWNPAWSVATILTGLLSFM-----LS--DELTTGSIT-
-TSVSDKQILASRSHAWNI
>tr|A0A0K6GHX5|A0A0K6GHX5_9AGAM/3-144 Ubiquitin-conjugating enzyme E2 J2 OS=Rhizoctonia solani OX=456999 GN=RSOLAG22IIIB_02733 PE=4 SV=1
SKP---AQKRL--SKEFLVMQRSPP---PFVWASP-EEK-NILHWNFIVRG--PPDCPYAGGEYHGLISFPS
DYPFKPPGIKMYTPSGRFQPDKKICFSMSDFHPGTWNPAWSVATICTGLLSFM-----LS--DEMTTGSVT-
-STDAEKRDFALRSHEWNR
>tr|A0A067N5K4|A0A067N5K4_9AGAM/3-144 UBC core domain-containing protein OS=Botryobasidium botryosum FD-172 SS1 OX=930990 GN=BOTBODRAFT_103425 PE=4 SV=1
SKA---AHKRL--SKEYVAMQRSPP---PYVFAQP-DEH-NILNWNYIIRG--PPDCPYAGGEYHGIILFPS
EYPFKPPGIKMYTPSGRFQPDKKICFSMSDFHPGTWNPAWSVATILTGLLSFM-----LS--DEMTTGSVT-
-TTDAEKRVLAQKSHEWNR
>tr|R9AHF1|R9AHF1_WALI9/69-210 Ubiquitin-conjugating enzyme E2 6 OS=Wallemia ichthyophaga (strain EXF-994 / CBS 113033) OX=1299270 GN=J056_003848 PE=4 SV=1
TPA---ARKRL--MKENIAMEDQPP---PFGFARP-DER-DILKWHYVLRG--PPDSDYTGGEYHGTLSFPA
QYPFKPPEIKMITPSGRFQVNTSICTTFSSFHPASWNPAWSVASILTGLLSFF-----LD--DEIGTGGIH-
-STRSERLLMASKSRSVNR
>tr|R9AHE3|R9AHE3_WALI9/1-135 Ubiquitin-conjugating enzyme E2 6 OS=Wallemia ichthyophaga (strain EXF-994 / CBS 113033) OX=1299270 GN=J056_003870 PE=4 SV=1
-------------MKELATLQLEGC--PPYTYARP-EES-NILNWHFVFMG--SEDSPYKDGEFHGVLEFPK
DYPFSPPHIKFYTPNGRFKPNTSICTSFSDFHKDTWNPMLSVSTILTSLLSFF-----NE--DAVGTGGVI-
-STAEERRRLAKGSKAFNR
>tr|M5FNM0|M5FNM0_DACPD/3-144 UBC-like protein OS=Dacryopinax primogenitus (strain DJM 731) OX=1858805 GN=DACRYDRAFT_25722 PE=4 SV=1
SKA---AHKRL--TKEYLAMQKSAP---PFVWASP-DEK-NILNWHYILRG--PPDSPYHGGEYYGLLTFPS
DYPFKPPGIKMFTPSGRFQPDKKICTSMSDYHPGTWNPAWSVATILTGLLSFM-----LS--DEITTGSIT-
-TTDLDKKMFAKKSHEFNR
>tr|Q5KFD4|Q5KFD4_CRYNJ/3-144 Ubiquitin-conjugating enzyme E2-28.4KD, putative OS=Cryptococcus neoformans var. neoformans serotype D (strain JEC21 / ATCC MYA-565) OX=214684 GN=CNF02130 PE=4 SV=2
TKV---AQKRL--QKEYLSMQKSPP---PFIWACP-EEK-NILDWHFIIRG--PPDTPYEGGEYHGLIWFPS
DYPFKPPDVKLFTPSGRFEVGHKICMSMTSYHPSTWNAAWSVATILTGLLSFM-----LS--NEITAGAVK-
-STNEEKRLLAKQSHAFNL
>tr|A0A177UQX6|A0A177UQX6_9BASI/3-144 UBC core domain-containing protein OS=Tilletia walkeri OX=117179 GN=A4X09_g3289 PE=4 SV=1
TKA---ATKRL--GKEHLMMIKEPP---QFCIARP-REE-NILEWHYIVRG--PPDTPFHGGEYWGVLQFPP
EYPFKPPGIKMFTPSGRFKPDTKICTSMSDFHPGSWNVAWSVSTIIVGLLSFM-----CS--DEMTTGSVA-
-GTEGERKALAVASHEWNV
>tr|A0A0D1DZT1|A0A0D1DZT1_USTMA/3-144 Putative E2 ubiquitin-conjugating enzyme OS=Ustilago maydis (strain 521 / FGSC 9021) OX=237631 GN=UMAG_11635 PE=4 SV=1
SKA---AIKRL--TKEAQLMDKDPP---PLVYARP-RED-NILEWHYILRG--PPDTPYAGGEYHGQLLFPP
EFPFKPPGIKMQTPSGRFAPNTKICTSMSDYHPHTWQPGWNTSTILIGLLSFM-----CS--DEMTTGSVT-
-ASEADRRKLAAQSHAFNL
>tr|A0A2N1J8K5|A0A2N1J8K5_9BASI/3-144 Ubc6p OS=Malassezia vespertilionis OX=2020962 GN=UBC6 PE=4 SV=1
TKA---AAKRL--AKEAALMEKDPP---PLCYARP-RED-NILEWHFIMRG--PSKTPYEGGEYWGQLLFPS
DYPFKPPGIKVQTPNGRFEPDARICTSMSDFHPGSWNPAWSVSSILVGLTSFM-----CT--DELTTGSII-
-MPSRDRRVLAAKSHAFNR
>tr|A0A316V2Q5|A0A316V2Q5_9BASI/3-144 UBC-like protein OS=Meira miltonrushii OX=1280837 GN=FA14DRAFT_92507 PE=4 SV=1
TKA---ASKRL--GKEAQMMDRDPP---PFCYGRP-REE-NVLEWHFILRG--PPDTPFHGGEYWGQLLFPP
EYPFKPPGIKMSTPSGRFHTDTKICTSMSDFHPGSWNPAWSVANILVGLLSFM-----CS--DEMTTGSVM-
-ATHADRQTLARRSHAFNI
>tr|A0A316UBD6|A0A316UBD6_9BASI/3-144 UBC-like protein OS=Pseudomicrostroma glucosiphilum OX=1684307 GN=BCV69DRAFT_281649 PE=4 SV=1
SKA---AIKRL--TKEYQMMEKDPP---PFCFARP-LES-DILTWHFILRG--PPGTPYEGGEYWGQLIFPS
DYPFKAPGMKVATPNGRFTENALICTSMSNFHQHSWNPSWSVANILIGLHSFM-----NA--EDIATGAMT-
-ATPEQRKTWASRSHSWNV
>tr|A0A316YWF2|A0A316YWF2_9BASI/3-144 UBC-like protein OS=Acaromyces ingoldii OX=215250 GN=FA10DRAFT_263718 PE=4 SV=1
TKA---GAKRL--GKEAQMMDRDPP---PYCYARP-RED-NVLEWHFILRG--PPDTPYFGGEYWGQLIFPS
DYPFKPPGIKVSTPSGRFHTDTKICTSMSDFHPGSWNPAWSVANILVGLLSFM-----CA--DEMTTGSVM-
-VSPQDRKTLAARSHAFNI
>tr|A0A066W5E3|A0A066W5E3_TILAU/3-144 UBC-like protein OS=Tilletiaria anomala (strain ATCC 24038 / CBS 436.72 / UBC 951) OX=1037660 GN=K437DRAFT_256249 PE=4 SV=1
TKA---ASKRL--GKEQQIMEKDPP---PYCYARP-RED-NVLEWHFILRG--PPDSPYDGGEFWGQLSFPS
DYPFKPPGIKMSTPSGRFKPDTKICTSMSDFHPGSWNPSWSVANILVGLLSFM-----CA--DEMTTGSVS-
-ASHADRQQFARQSHEWNI
>tr|U5HCY5|U5HCY5_USTV1/3-144 UBC core domain-containing protein OS=Microbotryum lychnidis-dioicae (strain p1A1 Lamole / MvSl-1064) OX=683840 GN=MVLG_05009 PE=4 SV=1
SKQ---AAKRL--SKEYQSMQKAPP---PFVWARP-NES-NVLEWHYILQG--PSDSPYLGGEYWGTLLFPS
DYPFAPPTIKMMTPSGRFAPSQAICTSMSSFHPSTWNPAWSVNTILVGLLSFM-----LG--DEITTGSVM-
-TTEAEKQAFAKASHAWNI
>tr|E3KCN5|E3KCN5_PUCGT/3-144 Ubiquitin-conjugating enzyme E2 J2 OS=Puccinia graminis f. sp. tritici (strain CRL 75-36-700-3 / race SCCL) OX=418459 GN=PGTG_07584 PE=4 SV=2
SKQ---ANKRL--MKELVDLNKSPP---PFIIARP-RET-DILEWHYILRG--PPDTPYEGGEFWGTVIFPA
EYPFKPPAIKMLTPSGRFQPDRKICTSMSDYHPASWNPAWSVATILNGLLSFM-----VA--EEMTTGSVR-
-SSDGDRRLFAKRSHSFNV
>tr|A0A0L6U937|A0A0L6U937_9BASI/3-144 UBC core domain-containing protein OS=Puccinia sorghi OX=27349 GN=VP01_880g4 PE=4 SV=1
SKQ---ANKRL--MKELVDLNKSPP---PFILARP-RES-DILEWHYILRG--PPDTPYEGGEFWGTVVFPP
EYPFKPPAIKMLTPSGRFQPDRKICTSMSDYHPASWNPAWSVATILNGLLSFM-----VS--EEMTTGSVR-
-SSDGDRRLFAKRSHSFNV
>tr|A0A0L6US72|A0A0L6US72_9BASI/24-167 Ubiquitin-conjugating enzyme E2 J2 OS=Puccinia sorghi OX=27349 GN=VP01_3978g2 PE=4 SV=1
AET---IDEGMSCLSEHAEITKSPP---PFIVARP-RDT-NILEWHYIIRG--PPDTPYTGGEFWGTVTFPS
EYPFRPPAIVMFTPSGRFESGQKICTSMSDYHPDSWNPAWGVSSILTGLLSFM-----VS--EEVATGAVR-
-TSSLVRAEYAKKSHSYNV
>tr|E3LA49|E3LA49_PUCGT/3-144 Ubiquitin-conjugating enzyme E2 J2 OS=Puccinia graminis f. sp. tritici (strain CRL 75-36-700-3 / race SCCL) OX=418459 GN=PGTG_19501 PE=4 SV=1
SKQ---AQKRL--MKEHSEITKSPP---PFIVARP-KDT-NILEWHYIIRG--PPDTPYTGGEFWGTVTFPP
EYPFRPPAIVMMTPSGRFNPGSKICTSMSDYHPDSWNPAWGVSTILTGLLSFM-----VS--EEIATGAVS-
-ASSTTRRDLARQSHSFNL
>tr|F4S8J8|F4S8J8_MELLP/3-144 UBC core domain-containing protein OS=Melampsora larici-populina (strain 98AG31 / pathotype 3-4-7) OX=747676 GN=MELLADRAFT_40482 PE=4 SV=1
SKQ---AHKRL--MKEHADLNKAPP---PFIIARP-KES-DILEWHYIIRG--PPDTPYEGGEFWGTVIFPA
DYPFKPPGIKMLTPSGRFQPDRKICTSMSDYHPGSWNPAWSVATILTGLLSFM-----VG--DEMTTGSVR-
-SSDADRRIYAKRSHAYNM
>tr|A0A168NGN8|A0A168NGN8_ABSGL/3-144 UBC core domain-containing protein OS=Absidia glauca OX=4829 GN=ABSGL_06205.1 scaffold 7705 PE=4 SV=1
TKS---AYRRL--TKEFMELQKNPP---PYIVARP-VET-NILEWHYVIQG--PPDTPYHGGEYYGRLTFPS
DYPYKPPSIRMSTPSGRFQPDTRLCLTMSDFHPSLWNPSWSVATILNGLLSFM-----TT--DENTTGSVR-
-TSYAEKRIYASRSHRANL
>tr|A0A168TD62|A0A168TD62_ABSGL/3-144 UBC core domain-containing protein OS=Absidia glauca OX=4829 GN=ABSGL_15571.1 scaffold 17607 PE=4 SV=1
TKA---AFRRL--TKEYMELQKNPP---PFILARP-TES-NILEWHYVIQG--PPDTPYQGGEYYGRLNFPS
EYPYKPPSIRMSTPSGRFQTDTRLCLTMSDFHPSLWNPSWSVATILNGLLSFM-----TT--DENTTGSIK-
-TSDAEKRIYASRSHRANL
>tr|A0A1Y2GGA8|A0A1Y2GGA8_9FUNG/3-144 Ubiquitin-conjugating enzyme/RWD-like protein OS=Lobosporangium transversale OX=64571 GN=BCR41DRAFT_358148 PE=4 SV=1
TKG---AYKRL--TKEYINIQKSPP---AYIYARP-LES-NILEWHYVLKG--PPDTPYYGGEYHGKLIFPS
DYPFKPPSIRMTTPNGRFQVDTRLCLSMSDFHPATWNPSWSVATILNGLLSFM-----SQ--DEATTGSIV-
-TSNYEKTELARRSHAFNI
>tr|A0A4P9XIF4|A0A4P9XIF4_9FUNG/3-144 Ubiquitin-conjugating enzyme/RWD-like protein (Fragment) OS=Thamnocephalis sphaerospora OX=78915 GN=THASP1DRAFT_7105 PE=4 SV=1
TPA---AIRRL--TKEYMAIRTSPP---DFLIAKP-LEQ-DILEWHYVLTG--PPDTPYINGEYHGKLVFPP
EYPFKPPSIYMITPNGRFQTNTRLCLSMSDFHPAHWNPSWSVATILNGLLSFM-----VG--EESTTGSVR-
-TSETDKRWLAARSRAYNR
>tr|A0A3N4LJ77|A0A3N4LJ77_9PEZI/3-144 UBC-like protein OS=Terfezia boudieri ATCC MYA-4762 OX=1051890 GN=L211DRAFT_858653 PE=4 SV=1
TRA---ANKRL--VREYKNISENPP---PFIQAHP-SEH-NILEWHYLLTG--PPNTPYHNGQYWGTLVFPS
EYPFKPPAIRMLTPSGRFQTNTRLCLSISDFHPKSFNPAWEVSTILIGLLSFM-----TS--EEMTTGSMS-
-MGENERKVLAARSRWWNS
>tr|A0A4S2MZM2|A0A4S2MZM2_9PEZI/3-144 UBC-like protein OS=Ascodesmis nigricans OX=341454 GN=EX30DRAFT_358549 PE=4 SV=1
TAA---ANKRL--AREYKTITANPP---PYITAHP-SEH-NILEWHYIITG--PPDTPYANGQYWGTLHFPP
DYPFKPPAIRMITPSGRFQPSTRLCLSISDFHPKSFNPAWEVSTILIGLLSFM-----TS--EEMTTGSVN-
-AGETERKRLAARSRWWNS
>tr|A0A2C5Y504|A0A2C5Y504_9HYPO/61-202 UBC core domain-containing protein OS=Ophiocordyceps camponoti-rufipedis OX=2004952 GN=CDD80_4004 PE=4 SV=1
PPA---LPLPL--TREYKSISENPP---PYIVAHP-SES-NILEWHYIITG--PEDTPYHGGQYWGTLMFPP
DYPFAPPAIRMHTPSGRFQPSTRLCLSISDFHPKSFNPAWEVSTILIGLLSFM-----TS--DEMTTGSVS-
-TTTAEKKFLASRSRWWNS
>tr|I1RVN2|I1RVN2_GIBZE/3-144 UBC core domain-containing protein OS=Gibberella zeae (strain ATCC MYA-4620 / CBS 123657 / FGSC 9075 / NRRL 31084 / PH-1) OX=229533 GN=FG08314.1 PE=4 SV=1
SKA---ATKRL--TREFKTISENPP---PYIVAHP-SEC-NILEWHYIITG--PEDTPYHGGQYWGTLMFPP
NYPFAPPAIRMHTPSGRFQPSTRLCLSISDFHPKSFNPAWEVSTILIGLLSFM-----TS--EEMTTGSVS-
-STTAERKYLAARSRWWNS
>tr|G4N9M7|G4N9M7_MAGO7/3-144 Ubiquitin-conjugating enzyme OS=Magnaporthe oryzae (strain 70-15 / ATCC MYA-4617 / FGSC 8958) OX=242507 GN=MGG_09977 PE=4 SV=1
SKA---ATKRL--TLEYKSISKNPP---PYITAHP-SES-NILEWHYIITG--PENTPYYGGQYWGTLMFPP
NYPFAPPAIRMHTPSGRFQPSTRLCLSISDFHPRSFNPAWEVSTILIGLLSFM-----TS--EEMTTGSVS-
-ATEAERKFHAARSRWWNS
>tr|G2QFG0|G2QFG0_MYCTT/3-144 UBC core domain-containing protein OS=Myceliophthora thermophila (strain ATCC 42464 / BCRC 31852 / DSM 1799) OX=573729 GN=MYCTH_2315657 PE=4 SV=1
SRA---AQKRL--TREYKSITENPP---PYITAHP-SES-NILEWHYILTG--PENTPYHGGQYWGTLIFPP
NYPFAPPAIRMHTPSGRFQPSSRLCLSISDFHPRSFNPAWEVSTILIGLLSFM-----TS--EEMTTGSVS-
-ASEAERKYHAARSRWWNS
>tr|Q7S6X1|Q7S6X1_NEUCR/3-144 Ubiquitin-conjugating enzyme OS=Neurospora crassa (strain ATCC 24698 / 74-OR23-1A / CBS 708.71 / DSM 1257 / FGSC 987) OX=367110 GN=NCU05592 PE=4 SV=3
TRA---AHKRL--TREYKSITENPP---PYITAHP-SES-NILEWHYIITG--PENTPYHGGQYWGTLIFPP
NYPFAPPAIRMHTPSGRFTPSSRLCLSISDFHPKSFNPAWEVSTILIGLLSFM-----TS--EEMTTGSVS-
-ATETERKFHAARSRWWNS
>tr|A0A420Y590|A0A420Y590_9PEZI/3-144 Ubiquitin-conjugating enzyme E2 6 OS=Coniochaeta pulveracea OX=177199 GN=UBC6 PE=4 SV=1
SKA---ARTRL--TREYKSISANPP---PYITAHP-SES-NILEWHYIITG--PENTPYHGGQYWGTLMFPP
NYPFAPPAIRMHTPSGRFQPSTRLCLSISDFHPRSFNPAWEVSTILIGLLSFM-----TS--EEMTTGSVS-
-ATEAERKQYAVRSRWWNS
>tr|A0A2C5X4R7|A0A2C5X4R7_9PEZI/4-145 Ubiquitin-conjugating enzyme E2 6 OS=Ceratocystis fimbriata CBS 114723 OX=1035309 GN=ubc6 PE=4 SV=1
TKA---ARTRL--TREYKSIQTNPP---PYIDAHP-SES-NILEWHYVITG--PEDTPYHNGQYWGTLVFPP
NYPFAPPAIRMHTPSGRFQTSTRLCLSISDFHPKSFNPAWEVSTILIGLLSFM-----TG--DESTTGSIT-
-STHAQKKQYAARTRWWNS
>tr|A0A2P2SW60|A0A2P2SW60_9PEZI/3-144 E2 ubiquitin-conjugating protein ubc6 OS=Pseudogymnoascus verrucosus OX=342668 GN=UBC6 PE=4 SV=1
SRA---ANKRL--TKEYKTISENPP---PYIVAHP-SES-NILEWHYIITG--PEKTPYYNGQYWGTLIFPP
DYPFAPPAIRMHTPSGRFQSSTRLCLSISDFHPKSFNPAWEVSTILIGLLSFM-----TS--EEMTTGSVA-
-ATEAERKWTTARTRWWNS
>tr|A0A165H2N8|A0A165H2N8_XYLHT/3-144 Ubiquitin-conjugating enzyme E2 6 OS=Xylona heveae (strain CBS 132557 / TC161) OX=1328760 GN=L228DRAFT_230089 PE=4 SV=1
TRA---ANKRL--AREYKAIQENPP---PYIVAHP-SDD-NILEWHYILTG--PPNTPYEGGQYWGTLMFPP
DYPFAPPAIRMHTPSGRFQPSTRLCLSISDFHPKSFNPAWEVSTILIGLMSFM-----TS--EEMTTGSVS-
-ASEQERKWFASRTRWWNS
>tr|A0A0D1WKX5|A0A0D1WKX5_EXOME/3-144 UBC core domain-containing protein OS=Exophiala mesophila OX=212818 GN=PV10_07021 PE=4 SV=1
TKA---AYKRL--TREYQALQTSPV---PLISAHP-SES-NILEWHYILTG--APDTPYAEGQYWGTLTFPP
DYPFAPPAIRMHTPSGRFKTSTRLCLSISDYHPKSFNPAWSVSTILIGLMSFM-----NS--EEMTAGSIG-
-GTVAERKWHAARSRWWNS
>tr|C8VCB0|C8VCB0_EMENI/3-144 Ubiquitin-conjugating enzyme Ubc6, putative (AFU_orthologue AFUA_4G04612) OS=Emericella nidulans (strain FGSC A4 / ATCC 38163 / CBS 112.46 / NRRL 194 / M139) OX=227321 GN=ANIA_10874 PE=4 SV=1
TKA---AYKRL--TREYQNIQKNPP---PFIIAHP-SES-NILEWHYILTG--PPGTPYENGQYWGTLMFPP
EYPFAPPAIRMHTPSGRFQPSSRLCLSISDFHPKSFNPAWEVSTILIGLLSFM-----TS--EEMTTGSVS-
-ATEAERRVLAARSRWWNS
>tr|A0A1Z5TQC9|A0A1Z5TQC9_HORWE/3-144 UBC core domain-containing protein OS=Hortaea werneckii EXF-2000 OX=1157616 GN=BTJ68_01982 PE=4 SV=1
TKA---AHKRL--LREHQNLSTSPP---PYISAHP-SEH-NILEWHYILTG--PPDTPYAGGQYWGTLVFPP
DYPFAPPAIRMHTESGRFRCNERLCLSISDFHPKSFNPAWEVSTILLGVQSFM-----TS--EEMTTGSVS-
-APDFKRKQLAERTRWYNS
>tr|R7YUB5|R7YUB5_CONA1/3-144 Ubiquitin-conjugating enzyme E2 J2 OS=Coniosporium apollinis (strain CBS 100218) OX=1168221 GN=W97_04642 PE=4 SV=1
TSA---ATKRL--TKEYKSISANPP---PYITAHP-SET-NILEWHYILTG--PPSTPYENGQYWGTLIFPP
DYPFAPPAIRMHTPSGRFQPSTRLCLSISDFHPKSFNPAWEVSTILLGLQSFM-----TS--EEMTTGSVR-
-ASDAERRLFAQRTRWWNS
>tr|A0A074YIP7|A0A074YIP7_AURSE/3-144 UBC core domain-containing protein OS=Aureobasidium subglaciale (strain EXF-2481) OX=1043005 GN=AUEXF2481DRAFT_3370 PE=4 SV=1
TRA---AHKRL--TKEYKNITENPP---PYITAHP-SES-NILEWHYILEG--PKDTPYAGGQYWGTLIFPP
DYPFAPPAIRMHTPSGRFQPSTRLCLSISDFHPKSFNPAWEVSTILLGLQSFM-----TS--EEMTTGSLS-
-ATEAERIVFATRSRWWNS
>tr|A0A2K1QKS8|A0A2K1QKS8_9PEZI/3-144 Ubiquitin-conjugating enzyme E2 6 OS=Sphaceloma murrayae OX=2082308 GN=CAC42_4206 PE=4 SV=1
TRG---AHKRL--AREYQNISANPP---PFIVAHP-SES-NILEWHYIITG--PPGTPYAGGQYWGTLMFPP
DYPFAPPAIRMHTPSGRFQPSTRLCLSISDFHPKSFNPAWEVSTILLGLQSFM-----TG--EEMTTGSLA-
-ASEIDRKVFAARSKWWNS
>tr|A0A0D2AN39|A0A0D2AN39_9PEZI/3-144 UBC core domain-containing protein OS=Verruconis gallopava OX=253628 GN=PV09_01067 PE=4 SV=1
TPG---AMKRL--TREYKSLQESPP---PYIIAHP-SES-NILEWHYILTG--PPDTPYEGGQYWGTLVFPS
NYPFAPPAIRMHTPSGRFQPSTRLCLSISDFHPKSFNPAWGVSTILNGVLSFM-----TS--EEITTGSIR-
-ASDAERRVFAAKSRWWNS
>tr|A0A3N4HPQ8|A0A3N4HPQ8_ASCIM/3-144 UBC-like protein OS=Ascobolus immersus RN42 OX=1160509 GN=BJ508DRAFT_335818 PE=4 SV=1
TRA---ASKRL--AKEYAAIRASPP---PYITAHP-TDS-NILEWHYILTG--PPQTPYEGGQYWGTLIFPP
DYPFKPPSIQMITPSGRFQPSTRLCLSISDFHPKSFNPAWSVATILIGLLSFM-----TG--EEMTTGSVS-
-ASREEREGFARRSRWWNS
>tr|S8BUV7|S8BUV7_DACHA/3-144 UBC core domain-containing protein OS=Dactylellina haptotyla (strain CBS 200.50) OX=1284197 GN=H072_2769 PE=4 SV=1
SKT---AYKRL--TKEYKHIQDEPP---PYITAHP-LES-NILEWVYLIDG--PPDTPYAGGQYWGTLVFPP
DYPFKPPAIRMMTPSGRFQTSQRLCLSISDFHPKSFNPAWEVSTILTGLLSFM-----TS--EEMTTGSIS-
-ATAVQRKQLAAMSRWWNS
>tr|U4KZE6|U4KZE6_PYROM/3-144 Similar to Ubiquitin-conjugating enzyme E2 6 acc. no. Q6CMG6 OS=Pyronema omphalodes (strain CBS 100304) OX=1076935 GN=PCON_07434 PE=4 SV=1
TPA---ANKRL--TREYKAITANPP---PYISAHP-SET-NILEWHYLLTG--PPATPYEGGQYWGTLVFPP
DYPFKPPAIRMITPSGRFQTSTRLCLSISDFHPKSFNPAWEVSTILIGLLSFM-----TG--DEMTTGSIS-
-SSDRERKVLAQNSRWWNS
>tr|D5G832|D5G832_TUBMM/3-144 UBC core domain-containing protein OS=Tuber melanosporum (strain Mel28) OX=656061 GN=GSTUM_00002788001 PE=4 SV=1
TRA---ANKRL--VREYKAITENPP---PYIQAHP-SES-NILEWHYIITG--PEKTPYENGQYWGTLVFPA
DYPFKPPAIRMMTPSGRFQTSTRLCLSISDFHPKSFNPAWQVSTILMGLLSFM-----TG--DEMTTGSIS-
-ATDQERRILAARSRWWNS
>tr|R4X9E6|R4X9E6_TAPDE/4-145 Ubiquitin-conjugating enzyme E2 6 OS=Taphrina deformans (strain PYCC 5710 / ATCC 11124 / CBS 356.35 / IMI 108563 / JCM 9778 / NBRC 8474) OX=1097556 GN=TAPDE_002345 PE=4 SV=1
TRS---STKRL--AKEYQQIQQDPP---EFAIAKP-NEK-NILEWHYIITG--PPETPYHDGQYYGTLNFPP
DYPFKPPSIKMSTPSGRFQCNTRLCLSISDFHPKSWNPSWQVSTILTGLVSFM-----TS--EEMTTGGMS-
-TPDPARVAYAKESRARNN
>tr|A0A0E9NRF4|A0A0E9NRF4_SAICN/3-144 UBC core domain-containing protein OS=Saitoella complicata (strain BCRC 22490 / CBS 7301 / JCM 7358 / NBRC 10748 / NRRL Y-17804) OX=698492 GN=G7K_6518-t1 PE=4 SV=1
SKA---AYKRL--TKEYLNLQHSPP---PYISAHP-SDR-NILEWHFIITG--PPSTPYANGQYHGTLVFPP
EYPFKPPAIRMHTPSGRFVINSRICLSISDFHPKSWNPSWTVGTILVGLVSFM-----TG--EEVTTGSMN-
-TTVEQRKVYAAQSRAYNA
>tr|A0A1U7LI56|A0A1U7LI56_NEOID/3-144 Ubiquitin-conjugating enzyme E2 6 OS=Neolecta irregularis (strain DAH-3) OX=1198029 GN=NEOLI_004541 PE=4 SV=1
SRA---ANKRL--TKEYVSIQKDPP---EFITAHP-NES-NILEWHYLITG--PKGTPYEGGQYHGTLTFPP
DYPYKPPAIRMLTPSGRFLTNTRLCLSMSDYHRESWNPAWQVSTILTGLLSFM-----TG--NDITTGSLS-
-SSDVEKREYARRSRQWNW
>tr|A0A1E3PYD0|A0A1E3PYD0_LIPST/3-144 UBC core domain-containing protein OS=Lipomyces starkeyi NRRL Y-11557 OX=675824 GN=LIPSTDRAFT_57642 PE=4 SV=1
TRA---ANKRL--AREYKHMQESPP---PFITAHP-SEK-NILIWHYLITG--PPSTPYEGGQYHGTLTFPP
DYPYKPPAIRMITPSGRFQTNTRLCLSISDYHPKTWNPAWSVSTILTGLLSFM-----TS--DELTTGALR-
-STNEEKIKLAALSREWNV
>tr|A0A1E3PIA9|A0A1E3PIA9_9ASCO/3-144 UBC-like protein OS=Nadsonia fulvescens var. elongata DSM 6958 OX=857566 GN=NADFUDRAFT_83217 PE=4 SV=1
TKA---AHKRL--TKEYILMQENPQ---PYINARP-NES-NILEWHYLITG--PPDTPYKDGQYHGTLTFPP
EYPFKPPSIRMSTPSGRFMTNTRLCLSISDYHPKSWNPAWSVSTILTGLLSFM-----TS--EEATTGSTN-
-SSETAKRNYALNSRLWNN
>tr|A0A2T0FJY9|A0A2T0FJY9_9ASCO/3-144 Ubiquitin-conjugating enzyme E2 6 OS=Wickerhamiella sorbophila OX=45607 GN=B9G98_02920 PE=4 SV=1
TRT---AHKRL--TKEYLAIESSPT---PFIEAHP-SDS-NILEWYYVITG--APDTPYAGGEYMGTLLFPP
DYPFQPPSIRMITPSGRFKPNTRLCLSISDFHPDTWNPGWSVATILVGLLSFM-----NS--EEATTGSLM-
-SSERVRKDYAAKSVAWNR
>tr|Q6C431|Q6C431_YARLI/3-144 YALI0E30173p OS=Yarrowia lipolytica (strain CLIB 122 / E 150) OX=284591 GN=YALI0_E30173g PE=4 SV=2
TKA---ANKRL--VKEYASIQENAP---PYITAKP-AEN-NLLEWHYLITG--PPETPYEGGQYHGVLLFPS
EYPFKPPAIKMITPSGRFLPNTRLCLSISDYHPDTWNPAWTVSTILTGLLSFM-----TS--DEHTAGSMT-
-STEATKRTYASESRRWNL
>tr|A0A1E3NWV2|A0A1E3NWV2_WICAA/3-144 UBC core domain-containing protein OS=Wickerhamomyces anomalus (strain ATCC 58044 / CBS 1984 / NCYC 433 / NRRL Y-366-8) OX=683960 GN=WICANDRAFT_35562 PE=4 SV=1
TKQ---AHKRL--TKEYKSMVENPP---PFIIAHP-SER-NILEWHYLISG--PPDTPYAGGQYHGTLMFTS
EYPFKPPAIKMITPSGRFQPNTRLCLSMSDYHPDLWNPAWSVATILTGLLSFM-----TG--DEDTTGSIR-
-TRDESKKKFAKASLTFNL
>tr|A0A1D2VHP1|A0A1D2VHP1_9ASCO/3-144 UBC-like protein (Fragment) OS=Ascoidea rubescens DSM 1968 OX=1344418 GN=ASCRUDRAFT_23099 PE=4 SV=1
TRQ---AQKRL--TKEYKLIVDDPP---PYIIAHP-NER-NILEWHYLITG--PPNTPYEGGQYHGTLNFHY
DYPFKPLSIRMITPNGRFKTNTRLCLSMSDFHPDTWNPAWSVQTILNGLLSFM-----TG--DESTVGSIQ-
-TTDEIKREFAKNSKKWNI
>tr|A0A1E3QJ53|A0A1E3QJ53_9ASCO/3-144 UBC core domain-containing protein OS=Babjeviella inositovora NRRL Y-12698 OX=984486 GN=BABINDRAFT_41045 PE=4 SV=1
SKQ---AHKRL--TREYKLIVENPP---QFIEARP-NED-NILEWHYILLG--PPDTPYDGGQYHGTLTFTS
EYPFKPPAIRMITPLGRFKTNSRLCLSMSDYHPDQWNPAWSVATILTGMLSFM-----TG--NESTTGSIA-
-TSDAHKKQLAVESKVWNV
>tr|C4QX41|C4QX41_KOMPG/3-144 Ubiquitin-conjugating enzyme involved in ER-associated protein degradation OS=Komagataella phaffii (strain GS115 / ATCC 20864) OX=644223 GN=PAS_chr1-1_0437 PE=4 SV=1
TKQ---AHRRL--TKEYKLIQDNSP---PFITAHP-SES-NILEWHYVIDG--PPDTPYNNGQYHGVLLFPS
EYPFKPPSIKMCTPNGRFQTNTKLCLSMSDFHPDLWNPGWSVTTILVGLLSFM-----TG--SDSTTGSIS-
-TSDAVKVNLAKASKFYNA
>tr|W1QCG4|W1QCG4_OGAPD/3-144 Ubiquitin-conjugating enzyme E2 6 OS=Ogataea parapolymorpha (strain ATCC 26012 / BCRC 20466 / JCM 22074 / NRRL Y-7560 / DL-1) OX=871575 GN=HPODL_03857 PE=4 SV=1
SKQ---AYKRL--TKEYKQIQENPP---PYILCRP-SEE-NILEWHYVITG--PPGTPYENGQYHGLVIFPS
DYPFRPPAIKMLTPSGRFQVNTRICLSMSDFHEDTWNPSWSVATIVTGLLSFM-----TS--EEQTTGSVV-
-TSERTRRQLALKSREYNL
>tr|A0A139AEX9|A0A139AEX9_GONPJ/3-144 UBC-like protein OS=Gonapodya prolifera (strain JEL478) OX=1344416 GN=M427DRAFT_98972 PE=4 SV=1
TKA---AYKRL--TKEYVSIQQNPP---PYIVAKP-LES-NILEWHYVITG--PPDSPFAGGEYHGRLIFPT
EYPFKPPAIKIITPNGRFQTDFRLCLTMSDYHPNTWNPAWSVSTILTGLLSFM-----LE--ETPTTGSIE-
-TSRAEKVALAHKSRRWNR
>tr|A0A1Y1VJ25|A0A1Y1VJ25_9FUNG/3-144 UBC-like protein OS=Piromyces finnis OX=1754191 GN=BCR36DRAFT_278406 PE=4 SV=1
TKS---AYKRL--TKEYINIMKNPP---PFIIAKP-LES-NILEWHYVITG--PPDSPYHNGEYHGILNFPT
EYPYKPPSIKMMTPNGRFKTNFRLCLSMSDYHPKTWNPAWSVSTILTGLLSFM-----LE--ETPTTGSII-
-TSKKDKIEFSKKSKEYNR
>tr|A0A1Y1VKZ7|A0A1Y1VKZ7_9FUNG/3-144 UBC-like protein OS=Piromyces finnis OX=1754191 GN=BCR36DRAFT_275179 PE=4 SV=1
TNQ---AFKRL--TREYIDIVKNPV---PFIKAKP-LES-NILEWHYVLTG--PPESPYEGGEYHGKLIFPS
EYPYKPPAIKMLTPNGRFQIDYRLCLTMSDYHPGLWNPAWSVSTILNGLLSFM-----LE--DKPTTGSIN-
-TTTEEKIRLSRNSHYYNI
>tr|F4NWL9|F4NWL9_BATDJ/3-144 UBC core domain-containing protein OS=Batrachochytrium dendrobatidis (strain JAM81 / FGSC 10211) OX=684364 GN=BATDEDRAFT_34481 PE=4 SV=1
SKG---AYKRL--TKEFMLIQASPT---PFIVAKP-LDN-NILEWHYILTG--PPNSLYEGGQYHGKLNFPS
DYPYKPPSIKMMTPNGRFQTDFRLCLTMSDYHPGSWNPAWSVSTILTGLLSFM-----LE--DHATTGSIT-
-TSSAEKRQLASKSKKWNL
>tr|A0A0L0H6N6|A0A0L0H6N6_SPIPD/3-144 UBC core domain-containing protein OS=Spizellomyces punctatus (strain DAOM BR117) OX=645134 GN=SPPG_07540 PE=4 SV=1
SKG---AHKRL--TKEYIAITKNPP---DYIVAKP-LES-NILEWHYVIRG--PPDSPYEGGEYHGKVIFPA
DYPYKPPAIKMLTPNGRFQTDYRLCLSMSDYHPGTWNPAWSVATILTGLLSFM-----LE--DAPTTGSIK-
-STLEEKRLYARKSHQWNL
>tr|A0A1Y2BN16|A0A1Y2BN16_9FUNG/3-144 UBC-like protein OS=Rhizoclosmatium globosum OX=329046 GN=BCR33DRAFT_722235 PE=4 SV=1
SKQ---ASKRL--QKEYQMMMANPP---EFIKAKP-LES-NILVWHYIVTG--PPDSPYTGGEYHGKVIFPE
EYPYKPPAIKMLTPNGRFQTDTRLCLSMSDYHPGTWNPAWSVATILTGLLSFM-----LE--ETPTTGSVK-
-TSVPERRALAQRSKAWNR
>tr|A0A4P9X2L2|A0A4P9X2L2_9FUNG/3-144 UBC core domain-containing protein OS=Caulochytrium protostelioides OX=1555241 GN=CXG81DRAFT_30358 PE=4 SV=1
SRT---AIKRL--TVEYKRLQTQPP---PYIVAKP-LES-NLFEWHYILTG--PPDSPYEGGEYHGRIVFPN
TYPYAPPAIRMITPSGRFATDTRLCLSMSDFHPDSWNPMWSVPTILTGLLSFM-----LE--DTQTTGSIV-
-TTAAQKRQYARASYAWNR
>tr|A0A137P2C2|A0A137P2C2_CONC2/3-144 Ubiquitin-conjugating enzyme E2, J2 OS=Conidiobolus coronatus (strain ATCC 28846 / CBS 209.66 / NRRL 28638) OX=796925 GN=CONCODRAFT_41093 PE=4 SV=1
SKG---ATKRL--TKEYKNLVESPI---PYIVAKP-LES-NILEWHYILTG--PPESPYFGGQYHGKVIFPS
EYPYKPPGIIMTTPNGRFATDRRLCLSYSDFHPDLWNPSWSVATILNGLLSFM-----LE--TQPTSGSIE-
-TTIKEKKLLASKSHLFNL
>tr|R1F706|R1F706_EMIHU/3-144 UBC core domain-containing protein (Fragment) OS=Emiliania huxleyi OX=2903 GN=EMIHUDRAFT_357983 PE=4 SV=1
SKP---CLLRL--QKEYQRLNKEPV---PNISAEP-RPN-NILEWHFVING--PASTPYAGGQYHGKLLFPS
DYPYKPPAIMMLTPNGRFNTNTRLCLSMSDFHPESWVPAWSVGTILNGVLSFM-----LE--STPTVGSVE-
-KSTAERQQLARASHAFNR
>tr|A0A371FSH9|A0A371FSH9_MUCPR/3-149 Ubiquitin-conjugating enzyme E2 34 OS=Mucuna pruriens OX=157652 GN=UBC34 PE=4 SV=1
EKS---CVKRL--QKEYRALCKEPV---SHVVARP-SPS-DILEWHYVLEG--SEGTPFAGGYYYGKIKFPP
EYPYKPPGISMTTPNGRFMTQKKICLSMSDFHPESWNPMWSVSSILTGLLSFMTSGLQMD--TSPTTGSVN-
-TTTSEKQRLAKSSLSFNC
>tr|A0A178W1E2|A0A178W1E2_ARATH/3-144 (thale cress) hypothetical protein OS=Arabidopsis thaliana OX=3702 GN=AXX17_At1g18130 PE=4 SV=1
EKA---CIKRL--QKEYRALCKEPV---SHVVARP-SPN-DILEWHYVLEG--SEGTPFAGGFYYGKIKFPP
EYPYKPPGITMTTPNGRFMTQKKICLSMSDFHPESWNPMWSVSSILTGLLSFM-----MD--TSPTTGSVN-
-TTVIEKQRLAKSSLAFNC
>tr|Q69Y56|Q69Y56_ORYSJ/3-144 Os06g0193000 protein OS=Oryza sativa subsp. japonica OX=39947 GN=Os06g0193000 PE=2 SV=1
EKG---CLKRL--QKEYHSLCKEPP---PQIVARP-LPN-DILEWHFVLEG--SAGTPFEGGYYYGKLKFPP
DYPFKPPSISMTTPSGRFAPHKRICLSMSDFHPESWNPMWSVASILTGLLSFM-----MD--DALTTGSIR-
-STEGEKRRLAKASLAYNC
>tr|M7YYG6|M7YYG6_TRIUA/3-144 Putative ubiquitin-conjugating enzyme E2 33 OS=Triticum urartu OX=4572 GN=TRIUR3_27038 PE=4 SV=1
DKG---CLKRL--QKEYHALCKEPV---PQIVARP-LPN-DILEWHFVLEG--SIATPFEGGYYYGKLKFPS
DYPFKPPSISMTTPSGRFAPHKRICLSMSDFHPESWNPMWSVASILTGLLSFM-----MD--DALTTGSIR-
-STDGEKKRLAKASLAYNC
>tr|A0A1Y1HJC5|A0A1Y1HJC5_KLENI/4-145 Ubiquitin-conjugating enzyme OS=Klebsormidium nitens OX=105231 GN=KFL_000020240 PE=4 SV=1
DKG---CIRRL--QKEFKQLCKEPP---PNIKAKP-SPD-QILEWHYVLEG--SAGTAFEGGVYWGKVIFPK
DYPFKAPSIRMVTPNGRFAPNAKICMSMTDFHPETWNPMWSVASILTGLLSFM-----ND--DVLTSGSVS-
-STAAEKKQLAAVSLEWNL
>tr|A9TXY4|A9TXY4_PHYPA/3-144 Predicted protein OS=Physcomitrium patens OX=3218 GN=PHYPA_027330 PE=4 SV=1
DRA---CVQRL--QKEFRALCKEPV---PHVLARP-SPT-DILEWHYVLEG--SKNTPFEGGVYHGKVKFPP
EYPYKPPGISMITPNGRFATQKRICMSMSDFHPETWNPMWSVSSILTGLLSFM-----MD--NTPTTGSVS-
-TSDVEKQRLAQNSLAFNC
>tr|D8R5G9|D8R5G9_SELML/3-144 Ubiquitin-conjugating enzyme 33, E2 (Fragment) OS=Selaginella moellendorffii OX=88036 GN=UBC33-1 PE=4 SV=1
ERA---CVKRL--QREFKALCKEPV---PHVVAKP-SPS-DILEWHYVLEG--SQGTPFEGGFYHGKLKFPP
EYPYKPPGISMITPNGRFATQKRLCMSMSDFHPETWNPMWSVSSILTGLLSFM-----MD--NSPTTGSLT-
-TSDEEKRRLARSSLAFNC
>tr|A0A2K3DHD3|A0A2K3DHD3_CHLRE/3-144 UBC core domain-containing protein OS=Chlamydomonas reinhardtii OX=3055 GN=CHLRE_08g372400v5 PE=4 SV=1
GKQ---CMTRL--QKEYKSLLKDPV---PHITAHP-SPS-NLLEWHFVLEG--AKGTEYDGGVYHGKLVFPA
DYPFKPPSISLFTPNGRFATNTKLCLSMTDYHPESWNPMWSVGTILTGLLSFM-----YD--TQATTGSIT-
-TSRAEKERLAAESLAFNA
>tr|A0A250XHE2|A0A250XHE2_9CHLO/4-144 UBC core domain-containing protein OS=Chlamydomonas eustigma OX=1157962 GN=CEUSTIGMA_g9921.t1 PE=4 SV=1
NKA---CMTRL--QKEYKSLLKEPV---PHVTAHP--TN-NLLEWHFVLEG--AQGTEYEGGVYHGKIVFPA
QYPFKPPSLSLFTPNGRFAVNTKLCLSMTDYHPESWNPMWSVGTILTGLLSFM-----HD--PQPTTGSIN-
-TSVEEKKRFASDSLGFNM
>tr|A0A383WB10|A0A383WB10_TETOB/5-146 UBC core domain-containing protein OS=Tetradesmus obliquus OX=3088 GN=BQ4739_LOCUS14954 PE=4 SV=1
QKG---CVTRL--QKEYKSLLREPV---PHIQAHP-VPS-NLLEWHFVLEG--APATDFEGGVYHGKLVFPP
NYPFKPPSISMLTPNGRFAVNTKLCLSITDYHPESWNPMWSVGTILTGLLSFM-----YD--NQPTTGSIT-
-SSKAEKQRLAKESLAYNA
>tr|A0A2V0NXI1|A0A2V0NXI1_9CHLO/4-145 Ubiquitin-conjugating enzyme E2-like OS=Raphidocelis subcapitata OX=307507 GN=Rsub_04122 PE=4 SV=1
TKG---CITRL--QKEYKSLQREPV---PHITAHP-NPS-NLLEWHFVLEG--AAGSDYEGGVYHGRIVFPA
DYPFKPPSISMITPNGRFAVNTKLCLSISDFHPESWSPMWSTSTILTGLLSFM-----YD--AAPTTGSVT-
-TSKAEKQRLARESLAVNA
>tr|I0YVM1|I0YVM1_COCSC/3-144 UBC-like protein OS=Coccomyxa subellipsoidea (strain C-169) OX=574566 GN=COCSUDRAFT_29709 PE=4 SV=1
SKA---CVNRL--QKEYKSLLKDPV---PNIKAHP-SPS-NLLEWHYVLEG--SANSDYESGVYHGKVIFSQ
QYPYKPPSIIMLTPSGRFAVQQKLCLSMSDFHPESWNPMWSVGTILNGLLSFM-----NE--VAHTTGSIA-
-TSKAEKRRLAKLSLEFNL
>tr|A0A0G4J3T6|A0A0G4J3T6_PLABS/4-145 UBC core domain-containing protein OS=Plasmodiophora brassicae OX=37360 GN=PBRA_002417 PE=4 SV=1
SAA---CLRRL--KKEYKKILDDPV---PNIEAVP-LDS-NILEWHYVVTG--PPDSPYEGGVYHGKIKFPS
EYPYKPPSIFMITPSGRFQPNTRLCLSMSDFHPEEWSCLWSVSSILSGLLSFM-----TD--TAPTFGSVN-
-TTTETKRHLAAISLETNL
>tr|L1K107|L1K107_GUITC/1-136 UBC core domain-containing protein (Fragment) OS=Guillardia theta (strain CCMP2712) OX=905079 GN=GUITHDRAFT_63988 PE=4 SV=1
---------RL--QRELKKLKEEPV---AGVHATP-LPS-NMLEWHFVIEG--PAGSPYQGGYYHGIIRFPQ
EYPYKPPSIRMLTPSGRFEPNQRICLSMSDFHPETWNCMWSVSSILQGVVSFM-----LD--SVPAIGTIT-
-TSESVKRQLARKSMRTNL
>tr|R7QEW8|R7QEW8_CHOCR/3-144 UBC core domain-containing protein OS=Chondrus crispus OX=2769 GN=CHC_T00005234001 PE=4 SV=1
SKT---CTHRL--RKEMRNISREPS---PHITARP-LPS-NILRWYFVLEG--PSDSPYEGGIFMGRLQFPE
EYPFKPPAVYMCTPQGRFKCNQKLCLSMSDFHPETWNPLWSVSAVLTGLLSFM-----MG--SEDTVGSIQ-
-TSAAEKRSLARASHHFNR
>tr|I0YYD5|I0YYD5_COCSC/3-145 UBC-like protein OS=Coccomyxa subellipsoidea (strain C-169) OX=574566 GN=COCSUDRAFT_65899 PE=4 SV=1
PKV---CVNKL--KKEMRAFLADPP---PHVPAVHVNEK-NMLEWHYLIEG--PPDTPYAGGMYIGKLRFPP
EYPFKPPAIMMLTPNGRFETNTRICMSMSDYHPETWNPLWSVASILTGLLSFM-----LE--DTVTAGYMQ-
-TTDEQKKQLASESVAWVL
>tr|K8EG94|K8EG94_9CHLO/3-142 UBC core domain-containing protein OS=Bathycoccus prasinos OX=41875 GN=Bathy06g03970 PE=4 SV=1
------ATLRL--QKELKLLLKSPE---PGIVAKP-SSSTNILDWYFLIDG--PKDTAYDKGKYLGKILFPK
DYPFKPPGIIMSTPSGRFEPGKKICMSMSDYHPETWNPMWSVSSILKGIQSFM-----AD--NEITAGSIR-
-TSEQEKKKLAKESVAWLV
>tr|C1EFI2|C1EFI2_MICCC/3-145 UBC core domain-containing protein OS=Micromonas commoda (strain RCC299 / NOUM17 / CCMP2709) OX=296587 GN=MICPUN_92347 PE=4 SV=1
KKT---SKVRL--QKELKAFVADPP---PYIPRVHVNER-NILEWHLLMEG--CPDTPYEGGWYVAKLKFPA
EYPFKPPSIFMCTPSGRFATGTRLCLSMSDFHPESWNPGWSVATVAKGLLSFM-----CE--EAVTTGAVV-
-TTRAEKEKLAKDSVAWNM
>tr|L1JNB9|L1JNB9_GUITC/6-133 UBC core domain-containing protein OS=Guillardia theta (strain CCMP2712) OX=905079 GN=GUITHDRAFT_157376 PE=4 SV=1
KRG---GMKRL--RQ-----------------VAV-NEK-NIFEWHYLLEG--PKETPYDGGWYHGKLIFPP
EYPFAPPGIMMHTPSGRFETNMRLCLSMSDYHPESWQPSWSVATVLQGLLSFM-----TG--KEMTTGAIE-
-TSDEEKKALALRSMEHNL
>tr|D7G983|D7G983_ECTSI/23-164 UBC core domain-containing protein OS=Ectocarpus siliculosus OX=2880 GN=Esi_0096_0018 PE=4 SV=1
SDM---ATRRL--RKELMAIKRNPI---DNIVATP-MDN-NILEWHYVITG--TKGSPYEGGHYHGKLKFPP
EYPMKPPSVMMMTPNGRFACSRRLCLSMSDFHPESWNPMWSVSTILMGLYSFM-----LD--NAATLGSVT-
-SSTAQKKRFATESLEVNC
>tr|H3GEL4|H3GEL4_PHYRM/3-144 UBC core domain-containing protein OS=Phytophthora ramorum OX=164328 PE=4 SV=1
SAM---ATKRL--RKEYLSMQRKPV---DYIQAVP-VET-NILEWHYVITG--TKGTPYEGGYYHGKLKFPP
EYPMKPPAVMMITPNGRFKTNQRLCLSMSDFHPETWNPMWSVSSILTGLYSFM-----LE--SQATLGSIS-
-TSDAQKRKYAAASLETNC
>tr|A0A024FYK4|A0A024FYK4_9STRA/3-144 UBC core domain-containing protein OS=Albugo candida OX=65357 GN=BN9_002700 PE=4 SV=1
SFL---ATKRL--RKEYMAIQRKSI---ENIVAAP-LHS-NILEWHYVIIG--TNDSCYEGGFYHGILRFPP
EYPMKPPSVLMLTPNGRFKTNQRLCLSMSDFHPETWNPMWSVSSILTGLYSFM-----LE--SQSTLGSIV-
-TSEAQKRRYAANSLEFNC
>tr|H3GEL5|H3GEL5_PHYRM/3-144 UBC core domain-containing protein OS=Phytophthora ramorum OX=164328 PE=4 SV=1
SAM---ATKRL--RKEYLALQKNPV---ENIRAAP-LEK-NILEWHYVISG--TEGTPYEGGFYHGKLKFPS
EYPMKPPAVIMCTPNGRFETNRRICLSMSDFHPETWNPLWAVGSILTGLYSFM-----LE--DKITTGSIE-
-TTEEDKRTYATVSLEYNC
>tr|T0RK14|T0RK14_SAPDV/3-142 Ubiquitin-conjugating enzyme E2 J2 OS=Saprolegnia diclina (strain VS20) OX=1156394 GN=SDRG_09931 PE=4 SV=1
SAM---ATKRL--RKEYLALRKSPE---VNVEAVP-LER-NILEWHYVLRG--I--GVYEGGYYHGKLVFPP
EYPMKPPSVYMLTPNGRFQTNKRLCLSMSDYHPETWNPMWSVSSILAGLYSFM-----NE--TTPTLGSIT-
-TTDAQKRKFALASLEENV
>tr|T0QHB1|T0QHB1_SAPDV/3-142 Ubiquitin-conjugating enzyme E2 J2 OS=Saprolegnia diclina (strain VS20) OX=1156394 GN=SDRG_09545 PE=4 SV=1
PSM---ATTRL--RKEYVALKKKPV---DNIEAVP-LES-NILEWHYVIRG--V--GVYEGGLYHGKLKFPP
EYPMKPPSVYMATPSGRFEPNTRLCLSMSDFHPETWNPMWSVGSILTGLFSFM-----NE--DTPTTGSIE-
-TTDEEKQRLAAASLAHNC
>tr|B7G226|B7G226_PHATC/3-146 Predicted protein OS=Phaeodactylum tricornutum (strain CCAP 1055/1) OX=556484 GN=PHATRDRAFT_37077 PE=4 SV=1
TDI---CTRRL--TKELRALQKDPIR-DPKITVAP-NES-NLLEMHYVIEG--SKDTEYEGGVYHGKLIFPR
EYPLKPPGVMMITPSGRFQPGRRLCLSMSDFHPESWNPMWSVSTILTGLYSFM-----IE--TKPTLGSIE-
-TTARKKRQMAAASLEYNV
>tr|B5YN48|B5YN48_THAPS/3-148 Predicted protein (Fragment) OS=Thalassiosira pseudonana OX=35128 GN=THAPS_17910 PE=4 SV=1
SPL---ATKRL--QRELKALMKNPLT-SPKIIAQP-NEA-NILEWHYVLEGDADPNSPYNGGIYHGKLIFPK
EYPYKPPGVLMLTPNGRFKPNRRLCLSMSDFHPESWNPMWSISTILTGLYSFM-----VE--NSPTTGSIE-
-TTDATKRKFARESLEYNV
>tr|L8H0X9|L8H0X9_ACACA/3-144 Ubiquitinconjugating enzyme subfamily protein OS=Acanthamoeba castellanii str. Neff OX=1257118 GN=ACA1_138500 PE=4 SV=1
KKQ---YVVRL--QKELQQLLKEPV---PHVKAFP-NPA-NILEWHYVITG--PDDTPYRGGVYHGKLRFPP
EYPMKPPSIMMLTPNGRFKPNTRLCLSMSDFHPETWNPLWSVGSILTGLLSFM-----LE--DKITSGSIE-
-TTDLQKRQYARESMEANK
>tr|A0A058ZDX0|A0A058ZDX0_FONAL/3-146 UBC core domain-containing protein OS=Fonticula alba OX=691883 GN=H696_01529 PE=4 SV=1
SHM---AVTHL--QNEFRRFLKNPV---PFCLASP-QAS-NFLEWDYCLIG--PPDSPYFGGVYHGKIVFPN
NFPFSPPSILMITPSGRFETNTRLCLSMSDFHPKTWSASWTVSSILLGIQSFM-----LE--ETPTQGSIHP
PTSFLERRKLAAASHSHCL
>tr|D3B8B5|D3B8B5_POLPP/13-154 Putative ubiquitin-conjugating enzyme E2 OS=Polysphondylium pallidum (strain ATCC 26659 / Pp 5 / PN500) OX=670386 GN=PPL_04707 PE=4 SV=1
TKE---CISRL--RKEFLEINKNPV---ENIVVCP-HPE-NILEWHYVILG--PENTVYESGLYYGKLIFKY
NYPLSPPSIIMTTPSGRFQTDTRLCLSISDYHPESWSPSWSVSSILIGLLSFM-----VD--NDSTLGSII-
-TTNDEKRILASKSTEFNK
>tr|F4QCV8|F4QCV8_CAVFA/12-153 UBC core domain-containing protein OS=Cavenderia fasciculata (strain SH3) OX=1054147 GN=DFA_12256 PE=4 SV=1
TKD---CISRL--RKEFLEINKNPV---ENIVVCP-HPE-NILEWHYVILG--PENTVYESGLYYGKLIFKY
NYPLSPPSIIMTTPSGRFQTDTRLCLSISDYHPESWSPSWTVSSILIGLLSFM-----VD--NDSTLGSIT-
-TTNDEKRILASKSAEYNK
>tr|A0A1Y2B0F8|A0A1Y2B0F8_9FUNG/3-144 UBC-like protein OS=Rhizoclosmatium globosum OX=329046 GN=BCR33DRAFT_725453 PE=4 SV=1
SKG---AIVRL--RKEYNALQKEPV---PFILTKP-LES-NILEWHYVITG--PKDTVYEGGFYWGKVVFPT
DYPFAPPAIQMITPSGRFTPSTRLCLSMSDFHPETWCPGWNVGTILNGLLSFM-----VE--ETQTSGSIK-
-TTDEQKKKFAGESLAWNK
>tr|A0A0D2WPR5|A0A0D2WPR5_CAPO3/2-143 Ubiquitin conjugating enzyme protein 26 OS=Capsaspora owczarzaki (strain ATCC 30864) OX=595528 GN=CAOG_003638 PE=4 SV=1
SVQ---CTQRL--QKEYRMILKDPV---PYIRAVP-RTS-NILEWHYVITG--PENSPYHNGLYHGKLVFPK
DYPFKPPAISMFTPSGRFQTNTRLCLSMSDFHPELFNPAWSVASILTGLLSFM-----LE--STPTTGSIE-
-SSDETKRQLALESAAVNL
>tr|A0A0G4E8E7|A0A0G4E8E7_VITBC/1-143 UBC core domain-containing protein OS=Vitrella brassicaformis (strain CCMP3155) OX=1169540 GN=Vbra_10881 PE=4 SV=1
--M---AVGRL--NRELHQLEKDPV---PHIVVKP-SPS-SMFVWHYVLHDL-PKDTAYAGGVYHGKLVFPQ
NYPFAPPAIYMITNNGRFQINTKLCLSMSDFHPESWNPSWRIESILTGLLSFM-----TDPTEPRTTGGLL-
-SSFAHRRKLALKTFEENK
>tr|A9UNZ3|A9UNZ3_MONBE/4-145 UBC core domain-containing protein OS=Monosiga brevicollis OX=81824 GN=21910 PE=4 SV=1
PIS---YHKRL--MREYKKLQEAPL---DLITALP-TPA-NIREWHYVIHG--LTEEPYAGGYFHGKVVFPE
QYPMKPPAIFMITPNGRFQVNTRICLSMSDYHPETWNPAWSVSTILQGLLSFM-----LE--ETATAGSMS-
-TSHAERQKYAKASLLHNL
>tr|D2V190|D2V190_NAEGR/1-142 Predicted protein OS=Naegleria gruberi OX=5762 GN=NAEGRDRAFT_82450 PE=4 SV=1
MNV---ATTRL--KKELQLIKKNPM---EHIECCP-LEN-NIFEWHFVIHS--LPYDPYKGGIYHGKIVFPP
DYPYKPPGVEMITPNGRFKTNTPICMSNTNFHKESWNPLWNLDSILKGFLSFF-----LE--NDSTYGSMS-
-TTPEEKKKLALMSCEVNL
>sp|P33296|UBC6_YEAST/3-144 Ubiquitin-conjugating enzyme E2 6 OS=Saccharomyces cerevisiae (strain ATCC 204508 / S288c) OX=559292 GN=UBC6 PE=1 SV=1
TKQ---AHKRL--TKEYKLMVENPP---PYILARP-NED-NILEWHYIITG--PADTPYKGGQYHGTLTFPS
DYPYKPPAIRMITPNGRFKPNTRLCLSMSDYHPDTWNPGWSVSTILNGLLSFM-----TS--DEATTGSIT-
-TSDHQKKTLARNSISYNT
>sp|O42646|UBC6_SCHPO/3-144 Ubiquitin-conjugating enzyme E2 6 OS=Schizosaccharomyces pombe (strain 972 / ATCC 24843) OX=284812 GN=ubc6 PE=2 SV=1
SKG---AYKRL--MKEYLALQKNPV---ELVDAKP-ATE-NILEWHYIITG--PPDTPYEGGQYHGTLIFPP
DYPFKPPAIRMITPSGRFQTNTRLCLSFSDFHPKSWNPSWMVSTILVGLVSFM-----TS--DEITTGGIV-
-TSESTRRTYAKDTKRFNI
>sp|Q8N2K1|UB2J2_HUMAN/10-151 Ubiquitin-conjugating enzyme E2 J2 OS=Homo sapiens OX=9606 GN=UBE2J2 PE=1 SV=3
PTT---ATQRL--KQDYLRIKKDPV---PYICAEP-LPS-NILEWHYVVRG--PEMTPYEGGYYHGKLIFPR
EFPFKPPSIYMITPNGRFKCNTRLCLSITDFHPDTWNPAWSVSTILTGLLSFM-----VE--KGPTLGSIE-
-TSDFTKRQLAVQSLAFNL
>sp|Q9FK29|UBC33_ARATH/3-144 Probable ubiquitin-conjugating enzyme E2 33 OS=Arabidopsis thaliana OX=3702 GN=UBC33 PE=2 SV=1
EKA---CIKRL--QKEYRALCKEPV---SHVVARP-SPN-DILEWHYVLEG--SEGTPFAGGFYYGKIKFPP
EYPYKPPGITMTTPNGRFVTQKKICLSMSDFHPESWNPMWSVSSILTGLLSFM-----MD--NSPTTGSVN-
-TSVAEKQRLAKSSLAFNC
