# Supplementary material for: Determinants of chemoselectivity in ubiquitination by the J2 family of ubiquitin-conjugating enzymes
Source: EMBO J. 2024 Nov 12;43(24):6705–39. doi: 10.1038/s44318-024-00301-3 (PMC11649903; doi:10.1038/s44318-024-00301-3)
Supplement: Supplementary file 3 — Dataset EV1 [file 44318_2024_301_MOESM3_ESM.zip › README_Dataset EV1.txt]

Dataset EV1 (related to Fig 1D)
	Multiple sequence alignment of 199 homologs of Ube2J2. Alignment was generated with MAFFT LINSI algorithm.
	This is a FASTA file (.fa), which can be opened, e.g. using Jalview.
