# Supplementary material for: Determinants of chemoselectivity in ubiquitination by the J2 family of ubiquitin-conjugating enzymes
Source: EMBO J. 2024 Nov 12;43(24):6705–39. doi: 10.1038/s44318-024-00301-3 (PMC11649903; doi:10.1038/s44318-024-00301-3)
Supplement: Supplementary file 4 — Dataset EV2 [file 44318_2024_301_MOESM4_ESM.zip › Dataset EV2.fa]

>sp|O42646|UBC6_SCHPO/4-148 Ubiquitin-conjugating enzyme E2 6 OS=Schizosaccharomyces pombe (strain 972 / ATCC 24843) OX=284812 GN=ubc6 PE=2 SV=1
KGAYKRLMKEYLA---LQK---NPV--EL----VDAKPA-T-E-NILEWHYIITG--PPD-TPYEGGQYHGT
LIFPPDYPFKPPAIRMIT----PSGRFQTNTRLCLSFSDFHPKSWNPSWMVSTILVGLVSFM-TSDE-IT--
-TGG----IV-TSES-TRRTYAKDTKRFNIMDNP---
>sp|P15731|UBC4_YEAST/1-148 Ubiquitin-conjugating enzyme E2 4 OS=Saccharomyces cerevisiae (strain ATCC 204508 / S288c) OX=559292 GN=UBC4 PE=1 SV=1
MSSSKRIAKELSD---LER---DPP--TS----CSAGPV-G-D-DLYHWQASIMG--PAD-SPYAGGVFFLS
IHFPTDYPFKPPKISFTTKIYHPN--INANGNICLDI---LKDQWSPALTLSKVLLSICSLL-TDAN-PDDP
LVPE----IAHIYKT-DRPKYEATAREWTKKYAV---
>sp|P33296|UBC6_YEAST/4-148 Ubiquitin-conjugating enzyme E2 6 OS=Saccharomyces cerevisiae (strain ATCC 204508 / S288c) OX=559292 GN=UBC6 PE=1 SV=1
KQAHKRLTKEYKL---MVE---NPP--PY----ILARPN-E-D-NILEWHYIITG--PAD-TPYKGGQYHGT
LTFPSDYPYKPPAIRMIT----PNGRFKPNTRLCLSMSDYHPDTWNPGWSVSTILNGLLSFM-TSDE-AT--
-TGS----IT-TSDH-QKKTLARNSISYNTFQNV---
>sp|P51668|UB2D1_HUMAN/1-147 Ubiquitin-conjugating enzyme E2 D1 OS=Homo sapiens OX=9606 GN=UBE2D1 PE=1 SV=1
-MALKRIQKELSD---LQR---DPP--AH----CSAGPV-G-D-DLFHWQATIMG--PPD-SAYQGGVFFLT
VHFPTDYPFKPPKIAFTTKIYHPN--INSNGSICLDI---LRSQWSPALTVSKVLLSICSLL-CDPN-PDDP
LVPD----IAQIYKS-DKEKYNRHAREWTQKYAM---
>sp|Q8N2K1|UB2J2_HUMAN/11-154 Ubiquitin-conjugating enzyme E2 J2 OS=Homo sapiens OX=9606 GN=UBE2J2 PE=1 SV=3
TTATQRLKQDYLR---IKK---DPV--PY----ICAEPL-P-S-NILEWHYVVRG--PEM-TPYEGGYYHGK
LIFPREFPFKPPSIYMIT----PNGRFKCNTRLCLSITDFHPDTWNPAWSVSTILTGLLSFM-VEKG-PT--
-LGS----IE-TSDF-TKRQLAVQSLAFNLKDK----
>sp|Q9FK29|UBC33_ARATH/4-147 Probable ubiquitin-conjugating enzyme E2 33 OS=Arabidopsis thaliana OX=3702 GN=UBC33 PE=2 SV=1
KACIKRLQKEYRA---LCK---EPV--SH----VVARPS-P-N-DILEWHYVLEG--SEG-TPFAGGFYYGK
IKFPPEYPYKPPGITMTT----PNGRFVTQKKICLSMSDFHPESWNPMWSVSSILTGLLSFM-MDNS-PT--
-TGS----VN-TSVA-EKQRLAKSSLAFNCKSV----
>sp|Q9JJZ4|UB2J1_MOUSE/9-154 Ubiquitin-conjugating enzyme E2 J1 OS=Mus musculus OX=10090 GN=Ube2j1 PE=1 SV=2
SPAVKRLMKEAAE---LKD----PT--DH----YHAQPL-E-D-NLFEWHFTVRG--PPD-SDFDGGVYHGR
IVLPPEYPMKPPSIILLT----ANGRFEVGKKICLSISGHHPETWQPSWSIRTALLAIIGFMPTKGE-GA--
-IGS----LD-YTPE-ERRALAKKSQDFCCEGCGS--
>sp|Q9LSP7|UBC32_ARATH/10-156 Ubiquitin-conjugating enzyme E2 32 OS=Arabidopsis thaliana OX=3702 GN=UBC32 PE=2 SV=1
NPAVKRILQEVKE---MQA---NPS--DD----FMSLPL-E-E-NIFEWQFAIRG--PGD-TEFEGGIYHGR
IQLPADYPFKPPSFMLLT----PNGRFETNTKICLSISNYHPEHWQPSWSVRTALVALIAFMPTSPN-GA--
-LGS----VD-YPKD-ERRTLAIKSRETPPKYGSP--
>sp|Q9Y385|UB2J1_HUMAN/9-154 Ubiquitin-conjugating enzyme E2 J1 OS=Homo sapiens OX=9606 GN=UBE2J1 PE=1 SV=2
SPAVKRLMKEAAE---LKD----PT--DH----YHAQPL-E-D-NLFEWHFTVRG--PPD-SDFDGGVYHGR
IVLPPEYPMKPPSIILLT----ANGRFEVGKKICLSISGHHPETWQPSWSIRTALLAIIGFMPTKGE-GA--
-IGS----LD-YTPE-ERRALAKKSQDFCCEGCGS--
>tr|A0C0Q6|A0C0Q6_PARTE/2-147 UBC core domain-containing protein OS=Paramecium tetraurelia OX=5888 GN=GSPATT00033849001 PE=4 SV=1
SLMTKRILKELEQ---LRN---DPP--SS----FVAQCI-N-N-NLYEWHFTIRG--PEE-SDYEEGIYHGK
IELPVDYPIKPPNIYFLT----PNGRFEVKTKICLSITKFHPENWNPSWTIRTMIEGIIQHFHVS-D-FA--
-VGS----IK-YTST-QIKSLAQASHKWECELCGP--
>tr|A2DS96|A2DS96_TRIVA/7-154 Ubiquitin-conjugating enzyme family protein OS=Trichomonas vaginalis OX=5722 GN=TVAG_066800 PE=4 SV=1
NTTIKRLLSEMRK---LQS---EPD--PS----FVAGPVSD-D-DLFVWHFTIKG--TPD-SPFQGGIYHGK
IVFPHNYPITPPDIYFFT----PNGRFETNKKLCLSFTSYHPESWNPGWDVRTVLTSVIAFMPTKAE-GA--
-IGG----YD-APDA-DRKKLAIESRSWKCKECSL--
>tr|A2F612|A2F612_TRIVA/1-148 Ubiquitin-conjugating enzyme family protein OS=Trichomonas vaginalis OX=5722 GN=TVAG_091080 PE=4 SV=1
MTGAKRLMSELKK---IQK---DND--GL----FVAGPISD-D-DIFLWHFTVKG--PKD-TPFEGGIYHGT
LTFPLNYPLAPPDITFLT----PNGRFATDTRLCLSFTSYHPEQWNPGWDIRTALTALIAFFPTNPE-GA--
-IGG----IY-TDPV-SVRKLAKASREWKCTKCSL--
>tr|A4QNV0|A4QNV0_DANRE/11-154 Ubiquitin-conjugating enzyme E2, J2 (UBC6 homolog, yeast) OS=Danio rerio OX=7955 GN=ube2j2 PE=2 SV=1
TTATQRLKQDYLR---IKK---DPV--PY----ICAEPL-P-S-NILEWHYLVRG--PEK-TPYEGGYYHGK
LIFPREFPFKPPSIYMIT----PNGRFKCNTRLCLSITDFHPDTWNPAWSVSTILTGLLSFM-VEKG-PT--
-LGS----IE-TSDF-TKRQLASQSLAFNIKDK----
>tr|A8B716|A8B716_GIAIC/2-148 Ubiquitin-conjugating enzyme E2 OS=Giardia intestinalis (strain ATCC 50803 / WB clone C6) OX=184922 GN=GL50803_005921 PE=4 SV=1
NVVYRRISHELKL---ISM---AGE--TY----FRVYLD-P-S-NMLNVHFTFLG--PSD-SPFSKGLYHGI
IHLPQDYPHKPPEIVFLT----SSGRFETNRYICTSFTSFHPESWNPTWGIRNIIIGLRSLFDEETP-GS--
-IGS----IT-ASPE-VREKYALDSHSFTCRVCGC--
>tr|A8NAG8|A8NAG8_COPC7/4-147 Ubiquitin-conjugating enzyme E2 6 OS=Coprinopsis cinerea (strain Okayama-7 / 130 / ATCC MYA-4618 / FGSC 9003) OX=240176 GN=CC1G_05919 PE=4 SV=2
KPAQKRLTKEYVA---MQK---EPP--PF----IWAAPD-E-K-NILIWNYIIRG--PPD-SPYAGGEYHGV
LLFPAEYPFKPPGIKMYT----PSGRFQPDKKICFSMSDFHPGSWNPAWSVATILTGLLSFM-LSDE-MT--
-TGS----VT-SSDA-HKKAFAVRSHAWNLTQS----
>tr|A8NGV5|A8NGV5_COPC7/10-158 Non-canonical ubiquitin conjugating enzyme 1 OS=Coprinopsis cinerea (strain Okayama-7 / 130 / ATCC MYA-4618 / FGSC 9003) OX=240176 GN=CC1G_03827 PE=4 SV=2
NSAVKRIMQEARE---LAN---DPS--TD----YHAAPL-E-D-DIFEWHCTIRG--PSG-TEFEGGIYHFR
ILLPAEYPFRPPSIMMLT----PNGRFELNTKICISFTNYHEELWQPAWGVRTAIIGLQGFFPLKGQ-QA-V
GVGS----IE-SHTN-ERKRLAALSREWTCPVCKT--
>tr|A9TXY4|A9TXY4_PHYPA/4-147 Predicted protein OS=Physcomitrium patens OX=3218 GN=PHYPA_027330 PE=4 SV=1
RACVQRLQKEFRA---LCK---EPV--PH----VLARPS-P-T-DILEWHYVLEG--SKN-TPFEGGVYHGK
VKFPPEYPYKPPGISMIT----PNGRFATQKRICMSMSDFHPETWNPMWSVSSILTGLLSFM-MDNT-PT--
-TGS----VS-TSDV-EKQRLAQNSLAFNCKSV----
>tr|A9UNZ3|A9UNZ3_MONBE/5-148 UBC core domain-containing protein OS=Monosiga brevicollis OX=81824 GN=21910 PE=4 SV=1
ISYHKRLMREYKK---LQE---APL--DL----ITALPT-P-A-NIREWHYVIHG--LTE-EPYAGGYFHGK
VVFPEQYPMKPPAIFMIT----PNGRFQVNTRICLSMSDYHPETWNPAWSVSTILQGLLSFM-LEET-AT--
-AGS----MS-TSHA-ERQKYAKASLLHNLRDA----
>tr|B3RXR2|B3RXR2_TRIAD/1-135 UBC core domain-containing protein (Fragment) OS=Trichoplax adhaerens OX=10228 GN=TRIADDRAFT_25418 PE=4 SV=1
NQGVKRLMREAME---LSQ----PT--EN----YYAQPL-E-D-NLFDWHFTIRG--PPD-SDFDGGFYHGR
ITLPTEYPMKPPSIMLLT----PNGRFETGKKICLSTSAHHPETWRPSWSIRTVLVALIGFMPSPGN-GA--
-IGA----LD-YTKE-ERQIFAKR-------------
>tr|B3RZR7|B3RZR7_TRIAD/9-152 UBC core domain-containing protein OS=Trichoplax adhaerens OX=10228 GN=TRIADDRAFT_27042 PE=4 SV=1
TTATHRLRQDYLR---LKK---DPV--PY----IEATPL-S-S-NILEWHYVVIG--PEG-SPYEDGYYHGK
LVFSRDYPFKPPSIYMIT----PNGRFKCNTRLCLSISDFHPDTWNPAWSVSTILTGLLSFM-LEKT-ST--
-LGS----IE-TADF-TKRRLAWESLQYNLNDA----
>tr|B5YN48|B5YN48_THAPS/4-152 Predicted protein (Fragment) OS=Thalassiosira pseudonana OX=35128 GN=THAPS_17910 PE=4 SV=1
PLATKRLQRELKA---LMK---NPLTSPK----IIAQPN-E-A-NILEWHYVLEGDADPN-SPYNGGIYHGK
LIFPKEYPYKPPGVLMLT----PNGRFKPNRRLCLSMSDFHPESWNPMWSISTILTGLYSFM-VENS-PT--
-TGS----IE-TTDA-TKRKFARESLEYNVKHSA---
>tr|B7G1V5|B7G1V5_PHATC/4-150 Predicted protein OS=Phaeodactylum tricornutum (strain CCAP 1055/1) OX=556484 GN=hUbc6 PE=4 SV=1
SPSLRRIQADVRE---LAL---DPS--DR----YNASPL-E-N-DMFEWHFTIRG--ADG-TDFEGGIYHGR
ILLPPEYPFKPPHIMFLT----PSGRFETNTKICLSFSAYHPELWQPAWGIRLILEALISFLPTPSD-GA--
-IGA----LN-WSSK-ERKRIAKLSQDYCCANCGK--
>tr|B7G226|B7G226_PHATC/4-150 Predicted protein OS=Phaeodactylum tricornutum (strain CCAP 1055/1) OX=556484 GN=PHATRDRAFT_37077 PE=4 SV=1
DICTRRLTKELRA---LQK---DPIRDPK----ITVAPN-E-S-NLLEMHYVIEG--SKD-TEYEGGVYHGK
LIFPREYPLKPPGVMMIT----PSGRFQPGRRLCLSMSDFHPESWNPMWSVSTILTGLYSFM-IETK-PT--
-LGS----IE-TTAR-KKRQMAAASLEYNVKHNP---
>tr|B7Q8X9|B7Q8X9_IXOSC/7-150 Ubiquitin protein ligase, putative OS=Ixodes scapularis OX=6945 GN=8037655 PE=4 SV=1
KTAARRLHLEYTK---LLC---EPV--PY----VTAHPL-P-S-DILEWHFAVRG--PEK-TPLEGGVYHGK
LRFPADFPFSPPSIFLIT----PNGRFQCNTRLCLSISDFHPESWNPSWSLSSILTGLLSFM-VDET-PT--
-LGS----LD-TTAD-QKQKLARESVRFNLEDN----
>tr|B7QB87|B7QB87_IXOSC/9-154 Ubiquitin protein ligase, putative (Fragment) OS=Ixodes scapularis OX=6945 GN=IscW_ISCW022062 PE=4 SV=1
SPAVKRLMREAKE---LHD----AT--EE----YFAQPL-E-D-NLFEWHFTVRG--PPE-SDFEGGVYHGR
VILPPDYPMKPPSIILLT----PNGRFEINKKICLSISGHHPESWQPSWSLRTALLAIIGFMPTHGS-GA--
-IGS----LD-YSTE-ERKQLAKKSQAWSCPSCGP--
>tr|C1EFI2|C1EFI2_MICCC/4-148 UBC core domain-containing protein OS=Micromonas commoda (strain RCC299 / NOUM17 / CCMP2709) OX=296587 GN=MICPUN_92347 PE=4 SV=1
KTSKVRLQKELKA---FVA---DPP--PY----IPRVHVNE-R-NILEWHLLMEG--CPD-TPYEGGWYVAK
LKFPAEYPFKPPSIFMCT----PSGRFATGTRLCLSMSDFHPESWNPGWSVATVAKGLLSFM-CEEA-VT--
-TGA----VV-TTRA-EKEKLAKDSVAWNMKHG----
>tr|C1FFA4|C1FFA4_MICCC/26-176 UBC core domain-containing protein (Fragment) OS=Micromonas commoda (strain RCC299 / NOUM17 / CCMP2709) OX=296587 GN=MICPUN_71095 PE=4 SV=1
NPAVKRILREQRE---MLA---SDE--DENDWALHAEMC-E-D-DIFEWHFAIMG--AEG-SEFEGGIYHGR
ILLPPEYPFKPPSFMLLT----PSGRFETMTKICLSITQHHPEHWQPSWSVRTALLAVRAFMPTPAD-GA--
-VGS----LE-FNVD-ERRALAARSRSEVPSFGNA--
>tr|C3YMZ8|C3YMZ8_BRAFL/8-151 UBC core domain-containing protein OS=Branchiostoma floridae OX=7739 GN=BRAFLDRAFT_115538 PE=4 SV=1
TTATQRLKQDYLR---LMK---DPV--PY----ITAAPL-P-S-NILEWHYVVKG--PEN-SPYEGGQYHGK
LVFPREFPFKPPSIYMMT----PNGRFKCNTRLCLSISDFHPDTWNPAWSVSTILTGLLSFM-LETT-PT--
-LGS----IN-TSDY-VKRQLALQSGPYNLKDR----
>tr|C4QX41|C4QX41_KOMPG/4-148 Ubiquitin-conjugating enzyme involved in ER-associated protein degradation OS=Komagataella phaffii (strain GS115 / ATCC 20864) OX=644223 GN=PAS_chr1-1_0437 PE=4 SV=1
KQAHRRLTKEYKL---IQD---NSP--PF----ITAHPS-E-S-NILEWHYVIDG--PPD-TPYNNGQYHGV
LLFPSEYPFKPPSIKMCT----PNGRFQTNTKLCLSMSDFHPDLWNPGWSVTTILVGLLSFM-TGSD-ST--
-TGS----IS-TSDA-VKVNLAKASKFYNACQNS---
>tr|C4WSL2|C4WSL2_ACYPI/6-149 ACYPI003183 protein OS=Acyrthosiphon pisum OX=7029 GN=ACYPI003183 PE=2 SV=1
SSATLRLKQDYIR---LKN---DPV--PY----VIAEPN-P-S-NILEWYYVVSG--PDD-SPYAGGYYLGR
LVFPRDFPFKPPSIYMIT----PNGRFKTNTRLCLSISDYHPDTWNPAWSVSTILTGLLSFM-LENS-PT--
-MGS----IE-MTDY-ERRQLAAQSLESNVCDE----
>tr|C8VCB0|C8VCB0_EMENI/4-149 Ubiquitin-conjugating enzyme Ubc6, putative (AFU_orthologue AFUA_4G04612) OS=Emericella nidulans (strain FGSC A4 / ATCC 38163 / CBS 112.46 / NRRL 194 / M139) OX=227321 GN=ANIA_10874 PE=4 SV=1
KAAYKRLTREYQN---IQK---NPP--PF----IIAHPS-E-S-NILEWHYILTG--PPG-TPYENGQYWGT
LMFPPEYPFAPPAIRMHT----PSGRFQPSSRLCLSISDFHPKSFNPAWEVSTILIGLLSFM-TSEE-MT--
-TGS----VS-ATEA-ERRVLAARSRWWNSTGGGT--
>tr|D2UZK2|D2UZK2_NAEGR/41-186 UBCc domain-containing protein OS=Naegleria gruberi OX=5762 GN=NAEGRDRAFT_77930 PE=4 SV=1
HHGIKRIMSEMRE---LQK---NPS--PE----YEAHPL-E-D-NLFEWHFTIAG--PKE-SAFEGGIYHGR
IILPPEYPHKPPDIVLLT----PSGRFEVNTKICLSLTSYHPESWTPQWGIRTVLIALQGFFPTEAK-G---
-IGS----ID-YPDS-VRKRMANQSRKWKCDVCGT--
>tr|D2V190|D2V190_NAEGR/2-145 Predicted protein OS=Naegleria gruberi OX=5762 GN=NAEGRDRAFT_82450 PE=4 SV=1
NVATTRLKKELQL---IKK---NPM--EH----IECCPL-E-N-NIFEWHFVIHS--LPY-DPYKGGIYHGK
IVFPPDYPYKPPGVEMIT----PNGRFKTNTPICMSNTNFHKESWNPLWNLDSILKGFLSFF-LEND-ST--
-YGS----MS-TTPE-EKKKLALMSCEVNLKNH----
>tr|D3B8B5|D3B8B5_POLPP/14-157 Putative ubiquitin-conjugating enzyme E2 OS=Polysphondylium pallidum (strain ATCC 26659 / Pp 5 / PN500) OX=670386 GN=PPL_04707 PE=4 SV=1
KECISRLRKEFLE---INK---NPV--EN----IVVCPH-P-E-NILEWHYVILG--PEN-TVYESGLYYGK
LIFKYNYPLSPPSIIMTT----PSGRFQTDTRLCLSISDYHPESWSPSWSVSSILIGLLSFM-VDND-ST--
-LGS----II-TTND-EKRILASKSTEFNKKIP----
>tr|D4ABY4|D4ABY4_RAT/9-154 Ubiquitin-conjugating enzyme E2, J1 OS=Rattus norvegicus OX=10116 GN=Ube2j1 PE=1 SV=3
SPAVKRLMKEAAE---LKD----PT--DH----YHAQPL-E-D-NLFEWHFTVRG--PPD-SDFDGGVYHGR
IVLPPEYPMKPPSIILLT----ANGRFEVGKKICLSISGHHPETWQPSWSIRTALLAIIGFMPTKGE-GA--
-IGS----LD-YTPE-ERRALAKKSQDFCCEGCGS--
>tr|D5G832|D5G832_TUBMM/4-149 UBC core domain-containing protein OS=Tuber melanosporum (strain Mel28) OX=656061 GN=GSTUM_00002788001 PE=4 SV=1
RAANKRLVREYKA---ITE---NPP--PY----IQAHPS-E-S-NILEWHYIITG--PEK-TPYENGQYWGT
LVFPADYPFKPPAIRMMT----PSGRFQTSTRLCLSISDFHPKSFNPAWQVSTILMGLLSFM-TGDE-MT--
-TGS----IS-ATDQ-ERRILAARSRWWNSTGGGS--
>tr|D5GC14|D5GC14_TUBMM/9-156 UBC core domain-containing protein OS=Tuber melanosporum (strain Mel28) OX=656061 GN=GSTUM_00005761001 PE=4 SV=1
SPTIKRILREAEE---LSK---NPA--ED----YHAAPL-D-E-NLFEWHFTLRG--PPG-TPYAEGIYHGR
ITLPPHYPLRPPSFRFMT----PSGRFEMNREICLSISGHHEDTWQPAWGVRTAVVALRGFMETEVK-GQ--
-VGG----IE-CDDE-TRRGIAKETGEWRCGACGGR-
>tr|D6WFJ4|D6WFJ4_TRICA/11-156 Ubiquitin-conjugating enzyme E2 J1-like Protein OS=Tribolium castaneum OX=7070 GN=TcasGA2_TC002588 PE=4 SV=2
SPGVKRLMREARE---LAE----PT--EE----YFAHPL-E-D-NLFEWHFTVRG--PPS-TEFEGGFYHGR
ILLPSQYPMQPPNIILLT----PNGRFEVNKKICLSISGHHPESWQPSWSIRTALLALIAFMPTPAA-GT--
-IGS----LD-YTPE-ERQILAKKSINWECQICGK--
>tr|D6WL86|D6WL86_TRICA/7-150 Ubiquitin-conjugating enzyme E2-17 kDa-like Protein OS=Tribolium castaneum OX=7070 GN=TcasGA2_TC013489 PE=4 SV=1
NSATSRLKQDYLR---LKR---DPV--PY----ITAEPL-P-S-NILEWHYVVCG--PEN-TPYEGGFYHGK
LVFPREFPFKPPSIYMIT----PNGRFRTNKKLCLSISDFHPDTWNPAWSVSTILTGLLSFM-LEKS-PT--
-LGS----IE-TSEY-DKRQFAYHSLEFNLKDK----
>tr|D7FUW7|D7FUW7_ECTSI/7-153 Ubiquitin-conjugating enzyme E2, putative OS=Ectocarpus siliculosus OX=2880 GN=Esi_0280_0026 PE=4 SV=1
NPAIKRIHADVRE---LMK---DPS--DQ----YHAAPL-E-S-NLFEWHFTIRG--PPD-TEFEGGVYHGR
IILPPEYPFRPPDIMFNT----PNGRFSTGMKICLTISSYHPEHWQPAWGIRLILEALISFFPSPSH-GA--
-LGG----LD-WSAG-ERKRLAVESRKWKCYKCGL--
>tr|D7G983|D7G983_ECTSI/24-167 UBC core domain-containing protein OS=Ectocarpus siliculosus OX=2880 GN=Esi_0096_0018 PE=4 SV=1
DMATRRLRKELMA---IKR---NPI--DN----IVATPM-D-N-NILEWHYVITG--TKG-SPYEGGHYHGK
LKFPPEYPMKPPSVMMMT----PNGRFACSRRLCLSMSDFHPESWNPMWSVSTILMGLYSFM-LDNA-AT--
-LGS----VT-SSTA-QKKRFATESLEVNCKNP----
>tr|D8R5G9|D8R5G9_SELML/4-147 Ubiquitin-conjugating enzyme 33, E2 (Fragment) OS=Selaginella moellendorffii OX=88036 GN=UBC33-1 PE=4 SV=1
RACVKRLQREFKA---LCK---EPV--PH----VVAKPS-P-S-DILEWHYVLEG--SQG-TPFEGGFYHGK
LKFPPEYPYKPPGISMIT----PNGRFATQKRLCMSMSDFHPETWNPMWSVSSILTGLLSFM-MDNS-PT--
-TGS----LT-TSDE-EKRRLARSSLAFNCQNV----
>tr|D8RG70|D8RG70_SELML/12-158 Ubiquitin-conjugating enzyme 32, E2 OS=Selaginella moellendorffii OX=88036 GN=UBC32-2 PE=4 SV=1
NPAVKRILQEVKE---LQN---NPN--DD----YVSMPL-E-D-NIFEWQFAIRG--PKE-TEFEGGIYHGR
IQLPPEYPLKPPEFVLLT----PNGRFETKTKICLSISAHHPEFWQPSWSVRTALVALIAFMPTKPE-GA--
-IGS----LD-YTKE-ERRALAIKSRDAAPRVSTP--
>tr|D8SPL9|D8SPL9_SELML/12-158 Ubiquitin-conjugating enzyme 32, E2 OS=Selaginella moellendorffii OX=88036 GN=UBC32-1 PE=4 SV=1
NPAVKRILQEVKE---LQN---NPN--DD----YVSMPL-E-D-NIFEWQFAIRG--PKD-TEFEGGIYHGR
IQLPPEYPLKPPEFVLLT----PNGRFETKTKICLSISAHHPEFWQPSWSVRTALVALIAFMPTKPE-GA--
-IGS----LD-YTKE-ERRALAIKSRDAAPRVSTP--
>tr|E3KCN5|E3KCN5_PUCGT/4-147 Ubiquitin-conjugating enzyme E2 J2 OS=Puccinia graminis f. sp. tritici (strain CRL 75-36-700-3 / race SCCL) OX=418459 GN=PGTG_07584 PE=4 SV=2
KQANKRLMKELVD---LNK---SPP--PF----IIARPR-E-T-DILEWHYILRG--PPD-TPYEGGEFWGT
VIFPAEYPFKPPAIKMLT----PSGRFQPDRKICTSMSDYHPASWNPAWSVATILNGLLSFM-VAEE-MT--
-TGS----VR-SSDG-DRRLFAKRSHSFNVAHP----
>tr|E3LA49|E3LA49_PUCGT/4-147 Ubiquitin-conjugating enzyme E2 J2 OS=Puccinia graminis f. sp. tritici (strain CRL 75-36-700-3 / race SCCL) OX=418459 GN=PGTG_19501 PE=4 SV=1
KQAQKRLMKEHSE---ITK---SPP--PF----IVARPK-D-T-NILEWHYIIRG--PPD-TPYTGGEFWGT
VTFPPEYPFRPPAIVMMT----PSGRFNPGSKICTSMSDYHPDSWNPAWGVSTILTGLLSFM-VSEE-IA--
-TGA----VS-ASST-TRRDLARQSHSFNLSHT----
>tr|E9GET3|E9GET3_DAPPU/6-149 UBC core domain-containing protein OS=Daphnia pulex OX=6669 GN=DAPPUDRAFT_302785 PE=4 SV=1
NSATSRLKQDYLR---LKK---DPI--PY----VVAEPL-P-S-NILEWHYVVSG--PEN-SPYEGGYYHGK
LLFPAEFPFKPPSIYMIT----PNGRFKPNTRLCLSISDFHPDSWNPAWSVSTILTGLLSFM-LEKS-PT--
-LGS----IE-TTDH-EKRCLAEQSLKFNLGDK----
>tr|F2U6P1|F2U6P1_SALR5/7-152 UBC core domain-containing protein OS=Salpingoeca rosetta (strain ATCC 50818 / BSB-021) OX=946362 GN=PTSG_04132 PE=4 SV=1
SPSTKRILREVKE---LAK----PT--YD----YVAYPL-E-D-NLFEWHFTIRG--PEG-TEFEGGIYHGV
IRLPPEYPLKPPAILFLT----PNGRFKVNDRVCLSISDYHPETWQPAWTIRTVLVALIAFLPTPGR-GA--
-VGS----ID-CAPA-ERRKLARQSVKWTCSECGH--
>tr|F2UAN0|F2UAN0_SALR5/7-151 Ubiquitin-conjugating enzyme E2 J2 OS=Salpingoeca rosetta (strain ATCC 50818 / BSB-021) OX=946362 GN=PTSG_05150 PE=4 SV=1
KRYVGRLAREYKA---IKK---NPP--PF----ILAEPK-P-E-NILEWHYVISGL-PDD-TPYHGGFYHGK
LVFPSSYPMKPPAIYMIT----PNGRFKENTRLCLSISDFHPDTWNPAWSVETVLKGLLSFM-LEDT-PT--
-AGS----IT-TTTA-EKRALAKRSLVFNLKDQ----
>tr|F4NWL9|F4NWL9_BATDJ/4-147 UBC core domain-containing protein OS=Batrachochytrium dendrobatidis (strain JAM81 / FGSC 10211) OX=684364 GN=BATDEDRAFT_34481 PE=4 SV=1
KGAYKRLTKEFML---IQA---SPT--PF----IVAKPL-D-N-NILEWHYILTG--PPN-SLYEGGQYHGK
LNFPSDYPYKPPSIKMMT----PNGRFQTDFRLCLTMSDYHPGSWNPAWSVSTILTGLLSFM-LEDH-AT--
-TGS----IT-TSSA-EKRQLASKSKKWNLSSP----
>tr|F4P8A5|F4P8A5_BATDJ/8-154 UBC core domain-containing protein OS=Batrachochytrium dendrobatidis (strain JAM81 / FGSC 10211) OX=684364 GN=BATDEDRAFT_37278 PE=4 SV=1
SPAVKRLMKELAE---LRA---APS--PE----FTAEPL-E-D-NLLEWHFTLRG--PPD-GGFLGGRYHGR
LIFPVDYPFKPPNISFLT----PNGRFEVGKKICLSITGYHPESWRPAWGVRTALVALISFFPTKGE-GA--
-IGA----LD-WSEE-ERRKCAVSSRQWKCSFCGV--
>tr|F4PH88|F4PH88_CAVFA/3-149 UBC core domain-containing protein OS=Cavenderia fasciculata (strain SH3) OX=1054147 GN=DFA_03318 PE=4 SV=1
NPAAKRIMREIQE---MQS---DPS--PD----YTAAPL-E-D-NMFEWHFTIRG--ASG-TDFQGGIYHGR
IILPAEYPFKPPNIVLLT----PNGRFQEGAKICLSISAHHPETWMPSWSISTILIALIGFMPTEAN-GA--
-AGA----VE-YPPA-ERKLLANASLHWSCSKCGV--
>tr|F4QCV8|F4QCV8_CAVFA/13-156 UBC core domain-containing protein OS=Cavenderia fasciculata (strain SH3) OX=1054147 GN=DFA_12256 PE=4 SV=1
KDCISRLRKEFLE---INK---NPV--EN----IVVCPH-P-E-NILEWHYVILG--PEN-TVYESGLYYGK
LIFKYNYPLSPPSIIMTT----PSGRFQTDTRLCLSISDYHPESWSPSWTVSSILIGLLSFM-VDND-ST--
-LGS----IT-TTND-EKRILASKSAEYNKKID----
>tr|F4S8J8|F4S8J8_MELLP/4-147 UBC core domain-containing protein OS=Melampsora larici-populina (strain 98AG31 / pathotype 3-4-7) OX=747676 GN=MELLADRAFT_40482 PE=4 SV=1
KQAHKRLMKEHAD---LNK---APP--PF----IIARPK-E-S-DILEWHYIIRG--PPD-TPYEGGEFWGT
VIFPADYPFKPPGIKMLT----PSGRFQPDRKICTSMSDYHPGSWNPAWSVATILTGLLSFM-VGDE-MT--
-TGS----VR-SSDA-DRRIYAKRSHAYNMLSP----
>tr|F6RGX1|F6RGX1_CIOIN/9-152 UBC core domain-containing protein OS=Ciona intestinalis OX=7719 PE=4 SV=2
ITATQRLKQDYMR---LKK---DPI--PY----ITAEPL-P-S-NILEWHYLVTG--PDD-TPYTGGFYHGK
LVFPREFPFRPPAIYMIT----PSGRFKCNTRLCLSISDFHPDTWNPAWSVGTILTGLLSFM-VEET-PT--
-LGS----VE-SSDF-TKRNLAVCSRLFNIQNK----
>tr|F6T7J7|F6T7J7_CIOIN/9-154 UBC core domain-containing protein OS=Ciona intestinalis OX=7719 GN=LOC100176093 PE=4 SV=1
SPAVKRLMREAQE---LAA----PT--YE----YSAKPL-D-D-NLFEWHFTFRG--PKD-SDFDGGLYHGR
IILPPEYPMKPPSIMLLN----ANGRFELNKKICLSISGYHPESWQPSWSIRTAILAIIGFMPTKGE-GA--
-IGA----LD-YTAE-ERKVLARRSKSYSCTACGC--
>tr|G2Q873|G2Q873_MYCTT/12-160 UBC core domain-containing protein OS=Myceliophthora thermophila (strain ATCC 42464 / BCRC 31852 / DSM 1799) OX=573729 GN=MYCTH_2300782 PE=4 SV=1
SPTIRRILREAHE---LTS---SPS--AD----YHAVPL-E-T-DLFEWHFTLRG--PPK-SPFESGIYHGR
IVLPPGYPLRPPSFRFLT----PSGRFETNREICLSISGHHEETWQPAWGIRTALVALRTFMETDVK-GQ--
-LGG----LE-SGEA-VRRRLAAESRAWRCGVCCGGK
>tr|G2QFG0|G2QFG0_MYCTT/4-149 UBC core domain-containing protein OS=Myceliophthora thermophila (strain ATCC 42464 / BCRC 31852 / DSM 1799) OX=573729 GN=MYCTH_2315657 PE=4 SV=1
RAAQKRLTREYKS---ITE---NPP--PY----ITAHPS-E-S-NILEWHYILTG--PEN-TPYHGGQYWGT
LIFPPNYPFAPPAIRMHT----PSGRFQPSSRLCLSISDFHPRSFNPAWEVSTILIGLLSFM-TSEE-MT--
-TGS----VS-ASEA-ERKYHAARSRWWNSTGGGS--
>tr|G4M0Y6|G4M0Y6_SCHMA/11-154 Ubiquitin-conjugating enzyme E2 j2, putative OS=Schistosoma mansoni OX=6183 PE=4 SV=1
STALQRLKQDYLR---LSK---DPV--PY----VTAEPL-P-T-NLFEWHYVIKG--PAD-SPYKGGYYHGK
LVFPRDFPFRPPSIYMIT----PNGRFACNTRLCLSISDFHPDTWNPAWSVSSILTGLLSFM-LENT-CT--
-MGS----VV-TSTS-TKKQLARSSGDFNLKSE----
>tr|G4MRV5|G4MRV5_MAGO7/10-156 Ubiquitin-conjugating enzyme OS=Magnaporthe oryzae (strain 70-15 / ATCC MYA-4617 / FGSC 8958) OX=242507 GN=MGG_02446 PE=4 SV=1
SPTIRRILREAQE---LST---SPS--PD----YTATPI-E-S-DLFEWHFTLKG--PPD-SVYAEGVYHGR
IVLPPTYPLRPPSFRFVT----PSGRFEANREICLSISGHHEETWQPAWGVRTALVALRSFMETDPK-GQ--
-LGG----LE-TTDA-VRRRLATESRTFRCAICAK--
>tr|G4N9M7|G4N9M7_MAGO7/4-149 Ubiquitin-conjugating enzyme OS=Magnaporthe oryzae (strain 70-15 / ATCC MYA-4617 / FGSC 8958) OX=242507 GN=MGG_09977 PE=4 SV=1
KAATKRLTLEYKS---ISK---NPP--PY----ITAHPS-E-S-NILEWHYIITG--PEN-TPYYGGQYWGT
LMFPPNYPFAPPAIRMHT----PSGRFQPSTRLCLSISDFHPRSFNPAWEVSTILIGLLSFM-TSEE-MT--
-TGS----VS-ATEA-ERKFHAARSRWWNSTGGGS--
>tr|G7DS63|G7DS63_MIXOS/3-149 UBC core domain-containing protein OS=Mixia osmundae (strain CBS 9802 / IAM 14324 / JCM 22182 / KY 12970) OX=764103 GN=Mo00064 PE=4 SV=1
TKATKRLLSELRQ---LQQ---DPP--SN----IVARPL-E-D-DLFEWHFTITN--VDG-DDFNEGVYHGR
ILLPAEYPLKPPDFMLLT----PNGRFELNKKICLSISGYHEDLWQPAWSIRLALVSLASFFSTEAA-GA--
-IGG----LQ-TPSA-ERKKLAKQSRNWTCPTCKA--
>tr|G8GE15|G8GE15_BOMMO/28-173 Ubiquitin-conjugating enzyme E2 J1-like protein OS=Bombyx mori OX=7091 GN=100852386 PE=2 SV=1
CPGVKRLMREAIE---LAE----AT--EE----YCARPL-E-D-NLFEWHFTVQG--PKG-TEFEGGIYHGR
ILLPKEYPMHPPHIILLT----PNGRFEINKKICLSISGHHPETWQPSWSIRTALLALIAFMPTPAE-GT--
-IGS----LD-YTPA-ERKILAKKSTNWSCSQCGE--
>tr|H3FK45|H3FK45_PRIPA/14-159 Ubc-6 OS=Pristionchus pacificus OX=54126 GN=WBGene00112204 PE=4 SV=2
SAGVRRLMKEAKE---LRE----PT--EM----YHAQPL-E-D-NLFEWHFTVRG--PAD-SDFDGGIYHGR
MIFPAEYPMKPPNIILLT----PNGRFELNKKICLSISGYHPETWLPSWSIRTALLAIIGFMPTSGK-GA--
-IGS----AD-YPAK-ERKKLALQSKKWKCTECAV--
>tr|H3G6V4|H3G6V4_PHYRM/1-133 UBC core domain-containing protein OS=Phytophthora ramorum OX=164328 PE=4 SV=1
-----------------MT---NPS--DQ----YAAAPL-E-T-NMFDWHFTLRG--PRD-TEFEGGIYHGR
IILPSDYPFKPPNIMLLT----PNGRFEVKKKICLSISAYHPEEWQPAWGVRLILEALISFMPTKGE-GA--
-IGA----LD-FPAE-ERKRLAKLSVDYKCETCGR--
>tr|H3GEL4|H3GEL4_PHYRM/4-147 UBC core domain-containing protein OS=Phytophthora ramorum OX=164328 PE=4 SV=1
AMATKRLRKEYLS---MQR---KPV--DY----IQAVPV-E-T-NILEWHYVITG--TKG-TPYEGGYYHGK
LKFPPEYPMKPPAVMMIT----PNGRFKTNQRLCLSMSDFHPETWNPMWSVSSILTGLYSFM-LESQ-AT--
-LGS----IS-TSDA-QKRKYAAASLETNCSNA----
>tr|H3GEL5|H3GEL5_PHYRM/4-147 UBC core domain-containing protein OS=Phytophthora ramorum OX=164328 PE=4 SV=1
AMATKRLRKEYLA---LQK---NPV--EN----IRAAPL-E-K-NILEWHYVISG--TEG-TPYEGGFYHGK
LKFPSEYPMKPPAVIMCT----PNGRFETNRRICLSMSDFHPETWNPLWAVGSILTGLYSFM-LEDK-IT--
-TGS----IE-TTEE-DKRTYATVSLEYNCKDK----
>tr|I0YVM1|I0YVM1_COCSC/4-147 UBC-like protein OS=Coccomyxa subellipsoidea (strain C-169) OX=574566 GN=COCSUDRAFT_29709 PE=4 SV=1
KACVNRLQKEYKS---LLK---DPV--PN----IKAHPS-P-S-NLLEWHYVLEG--SAN-SDYESGVYHGK
VIFSQQYPYKPPSIIMLT----PSGRFAVQQKLCLSMSDFHPESWNPMWSVGTILNGLLSFM-NEVA-HT--
-TGS----IA-TSKA-EKRRLAKLSLEFNLRNP----
>tr|I0YYD5|I0YYD5_COCSC/4-148 UBC-like protein OS=Coccomyxa subellipsoidea (strain C-169) OX=574566 GN=COCSUDRAFT_65899 PE=4 SV=1
KVCVNKLKKEMRA---FLA---DPP--PH----VPAVHVNE-K-NMLEWHYLIEG--PPD-TPYAGGMYIGK
LRFPPEYPFKPPAIMMLT----PNGRFETNTRICMSMSDYHPETWNPLWSVASILTGLLSFM-LEDT-VT--
-AGY----MQ-TTDE-QKKQLASESVAWVLRNK----
>tr|I0Z195|I0Z195_COCSC/10-156 UBC-like protein OS=Coccomyxa subellipsoidea (strain C-169) OX=574566 GN=COCSUDRAFT_14433 PE=4 SV=1
NPAVKRILQEMKE---LQK---DPS--ID----FMAAAL-E-D-NIFEWHFAVRG--PPD-TEFQGGIFHGR
ILLPPEYPFKPPSFLMLS----PNGRFETNVKICLSISSHHPEHWQPSWSVRTALTALIAFFPTAGN-GA--
-IGS----LD-YAKE-DRAALAAKSREQPPQFGNA--
>tr|I1RTG0|I1RTG0_GIBZE/10-156 UBC core domain-containing protein OS=Gibberella zeae (strain ATCC MYA-4620 / CBS 123657 / FGSC 9075 / NRRL 31084 / PH-1) OX=229533 GN=FG07464.1 PE=4 SV=1
SPTIRRILREAAE---ISN---SPS--AD----YTAEPL-E-S-DLFEWHFTLRG--PPN-SVYSNGIYHGR
IVLPPTYPLRPPSFRFMT----PSGRFEANREICLSISGHHEETWQPAWGVRTALVALRSFMETDAR-GQ--
-LGG----LE-TTDA-VRQQLANESSTFKCPACGK--
>tr|I1RVN2|I1RVN2_GIBZE/4-149 UBC core domain-containing protein OS=Gibberella zeae (strain ATCC MYA-4620 / CBS 123657 / FGSC 9075 / NRRL 31084 / PH-1) OX=229533 GN=FG08314.1 PE=4 SV=1
KAATKRLTREFKT---ISE---NPP--PY----IVAHPS-E-C-NILEWHYIITG--PED-TPYHGGQYWGT
LMFPPNYPFAPPAIRMHT----PSGRFQPSTRLCLSISDFHPKSFNPAWEVSTILIGLLSFM-TSEE-MT--
-TGS----VS-STTA-ERKYLAARSRWWNSTGGGS--
>tr|I7M018|I7M018_TETTS/4-151 Ubiquitin-conjugating enzyme OS=Tetrahymena thermophila (strain SB210) OX=312017 GN=TTHERM_00470910 PE=4 SV=2
NIKQKRMMKEIEH---LSK---NPS--ED----YTASPL-S-N-DLYTWHFTIRG--PTE-TEFEEGIYHGK
IMFPFNYPLEPPDIYFLN----KSGRFEVNQKICLTITGFHAEQWNASWTMRTILEALISMFPEKEQVQS--
-VGS----IV-HSND-VRKKLAKESWNFECEKCGP--
>tr|J4GQ83|J4GQ83_9APHY/11-159 UBC core domain-containing protein OS=Fibroporia radiculosa OX=599839 GN=FIBRA_04999 PE=4 SV=1
NSAVKRIMQEARE---LAN---DPC--TD----YAAAPL-E-D-DIFEWHCTLRG--PSG-TEFEGGLYHFR
ILLPAEYPFRPPSIMMLT----PNGRFELNTKICISFTNYHEELWQPAWGVRTAIIGLQGFFPLRGT-AA-V
GVGA----LE-YPTP-ERKRLAVLSRDWVCPTCQR--
>tr|J9JQW7|J9JQW7_ACYPI/9-154 UBC core domain-containing protein OS=Acyrthosiphon pisum OX=7029 GN=100161458 PE=4 SV=1
STAVKRLMREAIE---LSE----PT--DE----YSAHPL-E-D-NLFEWHFTMRG--PQA-SEFDGGIYHGR
ILLPTEYPMKPPNIILLT----PNGRWETNKKICLSISSHHPETWQPSWSIRTALLALIAFMPTNGR-GS--
-LGA----LE-YTPE-ERLSLAKKSRNWICECCGQ--
>tr|K5X310|K5X310_AGABU/4-147 UBC core domain-containing protein OS=Agaricus bisporus var. burnettii (strain JB137-S8 / ATCC MYA-4627 / FGSC 10392) OX=597362 GN=AGABI1DRAFT_112285 PE=4 SV=1
KAAHRRLSKEYVT---MQR---EPP--PF----VWAVPD-E-K-NILTWDFIIRG--PPD-SPYTGGEYHGQ
LMFPSEYPFKPPGIKMLT----PSGRFQPDKKICFSMSDFHPGSWNPAWSVATILTGLLSFM-LSDE-MT--
-TGS----LN-SSDD-VRRAYAARSHEWNLVQP----
>tr|K5XHN4|K5XHN4_AGABU/8-156 UBC core domain-containing protein OS=Agaricus bisporus var. burnettii (strain JB137-S8 / ATCC MYA-4627 / FGSC 10392) OX=597362 GN=AGABI1DRAFT_111494 PE=4 SV=1
NSAVKRIMQEARE---LAN---DPS--TD----YSAAPL-E-D-DIFEWHCTLRG--SPG-TEFEGGLYHFR
ILLPAEYPFRPPSIMMLT----PNGRFELNTKICISFTNYHEELWQPAWGVRTAIIGLQGFFPLKGE-AA-V
GVGS----IE-YPAS-ERRRLAGLSREWVCPQCQR--
>tr|K7IM56|K7IM56_NASVI/6-149 UBC core domain-containing protein OS=Nasonia vitripennis OX=7425 GN=100122204 PE=4 SV=1
STATARLKQDYLR---LKK---DPV--PY----VQAEPV-P-S-NILEWHYVIKG--PEN-TPYEGGFYHGK
LVFPGEFPFQPPSIYMTT----PNGRFKVNTKLCLSISDFHPDTWNPAWSVSTILIGLLSFM-IESS-SA--
-LGA----IN-TPDF-EKKLLAAQSLEYNLRDK----
>tr|K7J036|K7J036_NASVI/11-156 UBC core domain-containing protein OS=Nasonia vitripennis OX=7425 GN=100115617 PE=4 SV=1
SPAVKRLMREAQE---LHD----AT--DE----YYAYPL-E-E-NLFEWHFTVQG--PPS-TDFEGGVYHGR
ILLPPEYPMKPPNIILLT----PNGRFEINKKICLSISGHHPETWQPSWSIRTALLALIAFMPTPGN-GT--
-IGS----LN-YSPD-ERQKLAKKSLSWRCDSCGR--
>tr|K8EG94|K8EG94_9CHLO/3-145 UBC core domain-containing protein OS=Bathycoccus prasinos OX=41875 GN=Bathy06g03970 PE=4 SV=1
--ATLRLQKELKL---LLK---SPE--PG----IVAKPS-S-STNILDWYFLIDG--PKD-TAYDKGKYLGK
ILFPKDYPFKPPGIIMST----PSGRFEPGKKICMSMSDYHPETWNPMWSVSSILKGIQSFM-ADNE-IT--
-AGS----IR-TSEQ-EKKKLAKESVAWLVRNA----
>tr|L8GPT2|L8GPT2_ACACA/8-151 Ubiquitinconjugating enzyme subfamily protein OS=Acanthamoeba castellanii str. Neff OX=1257118 GN=ACA1_217720 PE=4 SV=1
NPSVKRILREMKE---MEK---DTS--HE----YSARAL-E-D-NIFEWHFTVRG--PSG-TPFEGGVYHGR
ILLPAEYPFKPPNIVWLT----PNGRFDVGTKICLTISAHHPEHWQPSWS---TLVALIGFLPTPGE-GA--
-LGA----LD-YSAD-ERRALARKSVHFCCPKCGP--
>tr|L8H0X9|L8H0X9_ACACA/4-147 Ubiquitinconjugating enzyme subfamily protein OS=Acanthamoeba castellanii str. Neff OX=1257118 GN=ACA1_138500 PE=4 SV=1
KQYVVRLQKELQQ---LLK---EPV--PH----VKAFPN-P-A-NILEWHYVITG--PDD-TPYRGGVYHGK
LRFPPEYPMKPPSIMMLT----PNGRFKPNTRLCLSMSDFHPETWNPLWSVGSILTGLLSFM-LEDK-IT--
-SGS----IE-TTDL-QKRQYARESMEANKRDP----
>tr|M1UX21|M1UX21_CYAM1/13-159 Probable non-canonical ubiquitin conjugating enzyme OS=Cyanidioschyzon merolae (strain 10D) OX=280699 GN=CYME_CMS321C PE=4 SV=1
SASAKRIMQELAE---LAR---EPS--TL----FEVRAL-D-D-DLFEVHFTIRG--PAD-SPFEEGLYHGR
ILLPPEYPYKPPEIMLLT----PNGRFETGKRICLSVTQHHVETWQPSWGIRTILTALIGFMPTRGD-GA--
-VGA----LD-FTEE-ERRQLACASRRWSCARCGM--
>tr|M2X4G5|M2X4G5_GALSU/3-151 Ubiquitin-conjugating enzyme OS=Galdieria sulphuraria OX=130081 GN=Gasu_15540 PE=4 SV=1
GVGVKRLLNEYRE---LEKEQWEPG--SW----FRAYPL-E-E-DLFEWHFTLKG--PDG-TPFEGGFYHGK
ILFPSEYPLKPPDIVMLT----PNGRFETGQRICLSISSFHEETWQPSWSIRSMLLGLCSMFPCKAE-G---
-VGA----LN-CDPE-VQRRLARASLNFHCRQCHF--
>tr|M5FNM0|M5FNM0_DACPD/4-147 UBC-like protein OS=Dacryopinax primogenitus (strain DJM 731) OX=1858805 GN=DACRYDRAFT_25722 PE=4 SV=1
KAAHKRLTKEYLA---MQK---SAP--PF----VWASPD-E-K-NILNWHYILRG--PPD-SPYHGGEYYGL
LTFPSDYPFKPPGIKMFT----PSGRFQPDKKICTSMSDYHPGTWNPAWSVATILTGLLSFM-LSDE-IT--
-TGS----IT-TTDL-DKKMFAKKSHEFNRANK----
>tr|M5GBK7|M5GBK7_DACPD/11-159 UBC-like protein OS=Dacryopinax primogenitus (strain DJM 731) OX=1858805 GN=DACRYDRAFT_98384 PE=4 SV=1
NSAVKRILQEAKE---LGN---DTS--TD----YCAAPL-E-E-DIFEWHCTIRG--PAD-TEFAGGLYHCR
VLLPSEYPFKPPSIMLLT----PNGRFELNKKICISFTAYHEDLWQPAWGIRTAIVGLQGFFPIKGE-AA-I
GIGA----LK-VSAT-ETRRLAAASRDWVCPNCGI--
>tr|M7YYG6|M7YYG6_TRIUA/4-145 Putative ubiquitin-conjugating enzyme E2 33 OS=Triticum urartu OX=4572 GN=TRIUR3_27038 PE=4 SV=1
KGCLKRLQKEYHA---LCK---EPV--PQ----IVARPL-P-N-DILEWHFVLEG--SIA-TPFEGGYYYGK
LKFPSDYPFKPPSISMTT----PSGRFAPHKRICLSMSDFHPESWNPMWSVASILTGLLSFM-MDDA-LT--
-TGS----IR-STDG-EKKRLAKASLAYNCE------
>tr|Q10MI2|Q10MI2_ORYSJ/11-157 Os03g0308000 protein OS=Oryza sativa subsp. japonica OX=39947 GN=LOC_Os03g19500 PE=2 SV=1
NPAVKRILQEVKE---MQS---NPS--PD----FMAMPL-E-E-DIFEWQFAILG--PRD-SEFEGGIYHGR
IQLPSDYPFKPPSFMLLT----PSGRFEIQKKICLSISNYHPEHWQPSWSVRTALVALIAFMPTPGG-GA--
-LGS----LD-FKKE-DRRALAIKSRETPPKFGSA--
>tr|Q18931|Q18931_CAEEL/9-154 UBIQUITIN_CONJUGAT_2 domain-containing protein OS=Caenorhabditis elegans OX=6239 GN=ubc-6 PE=1 SV=2
NAGVRRLMKEAME---LRQ----PT--EM----YHAQPM-E-D-NLFEWHFTIRG--TLG-TDFEGGIYHGR
IIFPADYPMKPPNLILLT----PNGRFELNKKVCLSISGYHPETWLPSWSIRTALLALIGFLPSTPG-GA--
-LGS----LD-YPPK-ERQRLAKLSCEWKCKECGC--
>tr|Q54U33|Q54U33_DICDI/8-154 UBC core domain-containing protein OS=Dictyostelium discoideum OX=44689 GN=DDB0218298 PE=4 SV=1
NPAVKRILREIQE---LRN---DTN--PD----YKAFPL-E-D-NIFEWHFTIRG--PQD-SDFNGGIYHGR
IILPSEYPFKPPNIVLLT----PNGRFETNVKICLTVSAHHPEHWQPSWSIRTVLVALIGFMPTEGK-GA--
-IGA----ID-LPTK-DRKELALKSLDWKCTRCGS--
>tr|Q5CVJ2|Q5CVJ2_CRYPI/49-196 Ubc6p like ubiquiting conjugating enzyme E2, possible transmembrane domain at C (Fragment) OS=Cryptosporidium parvum (strain Iowa II) OX=353152 GN=cgd8_3850 PE=4 SV=1
VQCLSRILREYRE---IQK---EPS--SY----WCAFPI-NMD-EPYEWHFTIKG--PAG-TEFEGGMYHGR
IILPHSYPFSPPSLMMLT----GNGRFEVGKKVCLSASNYHPELWQPAWGIRTMLDALHAFFPTPGE-GA--
-IHS----LD-WSPE-IRKKLAKDSVNWHCNTCQE--
>tr|Q5KFD4|Q5KFD4_CRYNJ/4-147 Ubiquitin-conjugating enzyme E2-28.4KD, putative OS=Cryptococcus neoformans var. neoformans serotype D (strain JEC21 / ATCC MYA-565) OX=214684 GN=CNF02130 PE=4 SV=2
KVAQKRLQKEYLS---MQK---SPP--PF----IWACPE-E-K-NILDWHFIIRG--PPD-TPYEGGEYHGL
IWFPSDYPFKPPDVKLFT----PSGRFEVGHKICMSMTSYHPSTWNAAWSVATILTGLLSFM-LSNE-IT--
-AGA----VK-STNE-EKRLLAKQSHAFNLKSK----
>tr|Q69Y56|Q69Y56_ORYSJ/4-149 Os06g0193000 protein OS=Oryza sativa subsp. japonica OX=39947 GN=Os06g0193000 PE=2 SV=1
KGCLKRLQKEYHS---LCK---EPP--PQ----IVARPL-P-N-DILEWHFVLEG--SAG-TPFEGGYYYGK
LKFPPDYPFKPPSISMTT----PSGRFAPHKRICLSMSDFHPESWNPMWSVASILTGLLSFM-MDDA-LT--
-TGS----IR-STEG-EKRRLAKASLAYNCESKNC--
>tr|Q6C431|Q6C431_YARLI/4-147 YALI0E30173p OS=Yarrowia lipolytica (strain CLIB 122 / E 150) OX=284591 GN=YALI0_E30173g PE=4 SV=2
KAANKRLVKEYAS---IQE---NAP--PY----ITAKPA-E-N-NLLEWHYLITG--PPE-TPYEGGQYHGV
LLFPSEYPFKPPAIKMIT----PSGRFLPNTRLCLSISDYHPDTWNPAWTVSTILTGLLSFM-TSDE-HT--
-AGS----MT-STEA-TKRTYASESRRWNLHDK----
>tr|Q6C9E9|Q6C9E9_YARLI/4-148 YALI0D11748p OS=Yarrowia lipolytica (strain CLIB 122 / E 150) OX=284591 GN=YALI0_D11748g PE=4 SV=1
PAGFKRLTKEYQR---IQD---EPV--PY----ILTRPT-D-A-NILEWYYVIQG--PPD-TDYEGGQYLGK
VVFPSQYPYAPPSIRMLT----PSGRFLPDTRLCLSISDYHPESWNPSWGMGTIMTGLLSFM-TGTE-HS--
-TGC----DT-ATNSFGRKKLAQESHAWNERNE----
>tr|Q6P7Y0|Q6P7Y0_DANRE/9-154 Ubiquitin-conjugating enzyme E2, J1 OS=Danio rerio OX=7955 GN=ube2j1 PE=1 SV=1
SPAVKRLMKEAAE---LRD----PT--EH----YHAQPL-E-D-NLFEWHFSVRG--PPD-SDFDGGVYHGR
IVLPPEYPMKPPSIILLT----PNGRFEVGKKICLSISGHHPETWQPSWSIRTALIAIIGFMPTKGE-GA--
-IGS----LD-YTPE-ERKALAKKSQDFCCEACSS--
>tr|Q7Q6A2|Q7Q6A2_ANOGA/6-149 AGAP005954-PA OS=Anopheles gambiae OX=7165 GN=1276625 PE=4 SV=4
PTATCRLKQDYMR---LKR---DPV--PY----ITAEPL-P-S-NILEWHYVIKG--PED-SPYYGGYYHGT
LLFTKEFPFKPPSIYMTT----PNGRFKTNKRLCLSISDFHPDTWNPAWSVATILTGLLSFM-LEST-PT--
-MGS----CE-TTPA-EKRRYAQQSLEFNMKNE----
>tr|Q7S6X1|Q7S6X1_NEUCR/4-149 Ubiquitin-conjugating enzyme OS=Neurospora crassa (strain ATCC 24698 / 74-OR23-1A / CBS 708.71 / DSM 1257 / FGSC 987) OX=367110 GN=NCU05592 PE=4 SV=3
RAAHKRLTREYKS---ITE---NPP--PY----ITAHPS-E-S-NILEWHYIITG--PEN-TPYHGGQYWGT
LIFPPNYPFAPPAIRMHT----PSGRFTPSSRLCLSISDFHPKSFNPAWEVSTILIGLLSFM-TSEE-MT--
-TGS----VS-ATET-ERKFHAARSRWWNSTGGGS--
>tr|Q7S7C4|Q7S7C4_NEUCR/10-156 Ubiquitin-conjugating enzyme E2 6 OS=Neurospora crassa (strain ATCC 24698 / 74-OR23-1A / CBS 708.71 / DSM 1257 / FGSC 987) OX=367110 GN=NCU01268 PE=4 SV=2
SPTIRRILREAQE---ISA---SPS--PD----YTATPL-E-S-DLFEWHFTLRG--PPN-SVYADGIYHGR
IVLPQAYPLRPPSFRFVT----PSGRFEANREICLSISGHHEETWQPAWGVRTSLVALRSFMETDPK-GQ--
-LGG----LD-ATEA-VRRRMATESRAWKCQACGK--
>tr|Q9VEJ4|Q9VEJ4_DROME/13-156 HL05730p OS=Drosophila melanogaster OX=7227 GN=Dmel\CG5823 PE=1 SV=2
PTAVSRMKQDYMR---LKR---DPL--PY----ITAEPL-P-N-NILEWHYCVKG--PED-SPYYGGYYHGT
LLFPREFPFKPPSIYMLT----PNGRFKTNTRLCLSISDFHPDTWNPTWCVGTILTGLLSFM-LEST-PT--
-LGS----IE-SSNY-DKQMFAQKSLAFNLRNT----
>tr|R1CMF7|R1CMF7_EMIHU/2-146 UBC core domain-containing protein OS=Emiliania huxleyi OX=2903 GN=EMIHUDRAFT_457843 PE=4 SV=1
SRSVKRIMSEAKE---LQE---CPA--AD----FVAAPL-D-D-NLFEWHFTLRG--VAG-TAFEGGRYHGR
IMLPPEYPFKPPSIFLLT----PNGRFETGRKICLSVSAHHPESWQPAWGVRTILTALIAFFPTRAD-GA--
-LAGAAVRLD-YSDV-ERRALAQRSLEWR--------
>tr|R1D3L8|R1D3L8_EMIHU/2-148 UBC core domain-containing protein OS=Emiliania huxleyi OX=2903 GN=EMIHUDRAFT_456752 PE=4 SV=1
SRSVKRIMSEAKE---LQE---CPA--AD----FVAAPL-D-D-NLFEWHFTLRG--VAG-TAFEGGRYHGR
IMLPPEYPFKPPSIFLLT----PNGRFETGRKICLSVSAHHPESWQPAWGVRTILTALIAFFPTRAD-GA--
-LAG----LD-YSDV-ERRALAQRSLEWRYVVQFL--
>tr|R1F706|R1F706_EMIHU/4-147 UBC core domain-containing protein (Fragment) OS=Emiliania huxleyi OX=2903 GN=EMIHUDRAFT_357983 PE=4 SV=1
KPCLLRLQKEYQR---LNK---EPV--PN----ISAEPR-P-N-NILEWHFVING--PAS-TPYAGGQYHGK
LLFPSDYPYKPPAIMMLT----PNGRFNTNTRLCLSMSDFHPESWVPAWSVGTILNGVLSFM-LEST-PT--
-VGS----VE-KSTA-ERQQLARASHAFNRKTA----
>tr|R4X9E6|R4X9E6_TAPDE/5-148 Ubiquitin-conjugating enzyme E2 6 OS=Taphrina deformans (strain PYCC 5710 / ATCC 11124 / CBS 356.35 / IMI 108563 / JCM 9778 / NBRC 8474) OX=1097556 GN=TAPDE_002345 PE=4 SV=1
RSSTKRLAKEYQQ---IQQ---DPP--EF----AIAKPN-E-K-NILEWHYIITG--PPE-TPYHDGQYYGT
LNFPPDYPFKPPSIKMST----PSGRFQCNTRLCLSISDFHPKSWNPSWQVSTILTGLVSFM-TSEE-MT--
-TGG----MS-TPDP-ARVAYAKESRARNNENG----
>tr|R7QED2|R7QED2_CHOCR/64-212 UBC core domain-containing protein OS=Chondrus crispus OX=2769 GN=CHC_T00005531001 PE=4 SV=1
NDAVRRIMAEVKEFSTLNN---SPS--SF----FHAQPL-E-S-DLFEWHFTVRG--PPD-TAFAHGVYHGR
ILLPAEYPLKPPEIILLT----PNGRFEVGKRICLSVTAHHQETWQPSWGIRTILTALVGFMPSKAE-G---
-VGA----LD-YPDE-DRRGLARKSHGFRCERCGA--
>tr|R7QEW8|R7QEW8_CHOCR/4-147 UBC core domain-containing protein OS=Chondrus crispus OX=2769 GN=CHC_T00005234001 PE=4 SV=1
KTCTHRLRKEMRN---ISR---EPS--PH----ITARPL-P-S-NILRWYFVLEG--PSD-SPYEGGIFMGR
LQFPEEYPFKPPAVYMCT----PQGRFKCNQKLCLSMSDFHPETWNPLWSVSAVLTGLLSFM-MGSE-DT--
-VGS----IQ-TSAA-EKRSLARASHHFNRADR----
>tr|R7T4G7|R7T4G7_CAPTE/9-149 UBC core domain-containing protein OS=Capitella teleta OX=283909 GN=CAPTEDRAFT_164588 PE=4 SV=1
SPAVKRLMKEAQE---LRE----PT--EQ----FHAHPL-E-D-NLFEWHFSIRG--PED-SEFEGGIYHGR
ILLPPDYPMKPPSIILLT----PNGRFDVFKKICLSISGHHPESWQPSWSIRTALLAIIGFMPTHGN-GA--
-IGS----LD-YTTD-ERKRLAKKSADLVL-------
>tr|R7V2C0|R7V2C0_CAPTE/8-151 UBC core domain-containing protein OS=Capitella teleta OX=283909 GN=CAPTEDRAFT_17752 PE=4 SV=1
NTAYARLRQDYLR---LKR---DPV--PY----ITAEPL-P-A-NILEWHYVVRG--PEK-SPYEGGYYHGK
LMFPREFPFKPPSIYIIT----PNGRFKVNTRLCLSISDFHPDTWNPAWSVATILTGLLSFM-LEKA-PT--
-LGS----VE-TSDY-TKRQLAVNSGPFNLKDQ----
>tr|S8APG4|S8APG4_DACHA/16-163 UBC core domain-containing protein OS=Dactylellina haptotyla (strain CBS 200.50) OX=1284197 GN=H072_1278 PE=4 SV=1
SPGVRRILKEAQE---IAN---SPS--RD----FTAYPL-E-H-DLFEWHFTLRG--PPAPSPYAGGFYHGR
IILSPNYPMRPPMFRFLT----DSGRFEVNRDICLSISGFHEETWQPSWSIRLALIALRAFMDSEPE-GQ--
-VGG----LE-CRDD-TRRLLATKSCDYKCPECGG--
>tr|S8BUV7|S8BUV7_DACHA/4-149 UBC core domain-containing protein OS=Dactylellina haptotyla (strain CBS 200.50) OX=1284197 GN=H072_2769 PE=4 SV=1
KTAYKRLTKEYKH---IQD---EPP--PY----ITAHPL-E-S-NILEWVYLIDG--PPD-TPYAGGQYWGT
LVFPPDYPFKPPAIRMMT----PSGRFQTSQRLCLSISDFHPKSFNPAWEVSTILTGLLSFM-TSEE-MT--
-TGS----IS-ATAV-QRKQLAAMSRWWNSTGGGS--
>tr|T1G6I2|T1G6I2_HELRO/7-150 UBC core domain-containing protein OS=Helobdella robusta OX=6412 GN=20216679 PE=4 SV=1
TTATARLKQDYMR---IKH---DPV--PY----VFAEPL-P-S-NILQWHYVVKG--PEK-SLYEGGYYHGK
LVFPADFPFKPPSIYMIT----PNGRFSVNKRLCLSISDFHPDTWNPAWGVATILTGLLSFM-LEKS-PT--
-LGS----IE-TSDY-IKKQLAWQSAEFNLKDK----
>tr|T1HFV9|T1HFV9_RHOPR/6-149 UBC core domain-containing protein OS=Rhodnius prolixus OX=13249 PE=4 SV=1
NSATARLKQDYLR---LKR---DPV--PY----VVAEPL-P-S-NILEWHYVVLG--PEN-SPYEGGMYHGK
LIFPREFPFKPPSIYMIT----PNGRFKVNSRLCLSISDFHPDMWNPAWSVSTILTGLLSFM-LEHS-PT--
-LGS----IE-TSES-EKKQLAYRSLSFNLNDP----
>tr|T1JQG4|T1JQG4_TETUR/11-154 UBC core domain-containing protein OS=Tetranychus urticae OX=32264 GN=107363758 PE=4 SV=1
ITSTQRLKRDYLK---ILK---DPV--PY----VSAHPL-P-D-NILEWNYVIRG--PEG-TPYENGIYHGK
LRFPADFPFKPPTILMLT----PSGRFKCNTRLCLSISDFHPNTWNPTWSASTILTGLLSFM-LEKN-PT--
-MGS----ID-TPDW-KKRCLARESWAFNLNNN----
>tr|T1KAW7|T1KAW7_TETUR/13-158 UBC core domain-containing protein OS=Tetranychus urticae OX=32264 GN=107362377 PE=4 SV=1
SPAVKRLMKEAAE---LAE----PT--ED----YYAQPL-E-H-NLFEWHFTVRG--PSD-TDFAGGLYHGR
IILPTEYPMKPPSIILLT----PNGRFEVSKKICLSISGHHPESWQPSWSIRTALLAIIGFMPTESR-GA--
-IGG----LD-YTPE-ERRELATKSQTWSCSACGP--
>tr|U4KZE6|U4KZE6_PYROM/4-149 Similar to Ubiquitin-conjugating enzyme E2 6 acc. no. Q6CMG6 OS=Pyronema omphalodes (strain CBS 100304) OX=1076935 GN=PCON_07434 PE=4 SV=1
PAANKRLTREYKA---ITA---NPP--PY----ISAHPS-E-T-NILEWHYLLTG--PPA-TPYEGGQYWGT
LVFPPDYPFKPPAIRMIT----PSGRFQTSTRLCLSISDFHPKSFNPAWEVSTILIGLLSFM-TGDE-MT--
-TGS----IS-SSDR-ERKVLAQNSRWWNSTGGGS--
>tr|U4LGE9|U4LGE9_PYROM/13-159 Similar to Ubiquitin-conjugating enzyme E2 J1 acc. no. Q9JJZ4 OS=Pyronema omphalodes (strain CBS 100304) OX=1076935 GN=PCON_10312 PE=4 SV=1
SPTVKRILREAAE---LAS---SPS--PD----YYAAPL-E-S-NIFEWHFTLRG--PPD-TPYANGIYHGK
ITLPPTYPMRPPSFRFLS----PSGRFEINREICLSISEHHEDTWQPAWGIRTAVVALRGFMETEAG-GQ--
-LGG----LE-CGEE-QRKTMATESRDWTCDTCGK--
>tr|U5H5Z1|U5H5Z1_USTV1/6-152 UBC core domain-containing protein OS=Microbotryum lychnidis-dioicae (strain p1A1 Lamole / MvSl-1064) OX=683840 GN=MVLG_02699 PE=4 SV=1
STGVKRILKEASE---LEA---DDS--CD----YSAGPL-E-D-DLFNWHFTIKG--PSG-TDFEGGVYHGR
MILPSEYPFKPPEIYMAT----PSGRFETNKKICLSISSFHPETWQPSWGIRTALLALMAFFETEAA-GA--
-VGS----LE-VPPA-ERRRLAQASRTFHCATCDF--
>tr|U5HCY5|U5HCY5_USTV1/4-147 UBC core domain-containing protein OS=Microbotryum lychnidis-dioicae (strain p1A1 Lamole / MvSl-1064) OX=683840 GN=MVLG_05009 PE=4 SV=1
KQAAKRLSKEYQS---MQK---APP--PF----VWARPN-E-S-NVLEWHYILQG--PSD-SPYLGGEYWGT
LLFPSDYPFAPPTIKMMT----PSGRFAPSQAICTSMSSFHPSTWNPAWSVNTILVGLLSFM-LGDE-IT--
-TGS----VM-TTEA-EKQAFAKASHAWNIQQP----
>tr|V2XKF3|V2XKF3_MONRO/11-159 Ubiquitin-conjugating enzyme e2 OS=Moniliophthora roreri (strain MCA 2997) OX=1381753 GN=Moror_8893 PE=4 SV=1
NAAVKRIMQEARE---LAN---DPS--SD----YSAAPL-E-D-DIFEWHCTIRG--PQG-TEFEGGLYHVR
ILLPAEYPFRPPSLMVLT----PNGRFELNTKICISFTNYHEELWQPAWGVRTAILGLQGFFPLRGQ-AA-V
GVGS----IE-FPAA-ERKRLATLSRAWCCPTCQQ--
>tr|V2YIN9|V2YIN9_MONRO/4-147 Ubiquitin-conjugating enzyme e2 6 OS=Moniliophthora roreri (strain MCA 2997) OX=1381753 GN=Moror_2564 PE=4 SV=1
KAAQKRLTKEYVA---MVK---EPP--PF----IWAVPD-E-K-NILTWNYIIRG--PPD-SPFAGGEYHGV
LMFPSEYPFKPPGIKMLT----PSGRFHPDKKICFSMSDFHPGTWNPAWSVATILTGLLSFM-LSDE-MT--
-TGS----VT-ATDS-QKRAYAARSHEWNVSQT----
>tr|V3ZR05|V3ZR05_LOTGI/9-154 UBC core domain-containing protein OS=Lottia gigantea OX=225164 GN=LOTGIDRAFT_196190 PE=4 SV=1
SPAVKRLMKEAQE---LRE----PT--EQ----YHVQPL-D-D-NLFEWHFTIRG--PAD-SDFDGGIYHGR
IILPPDYPMKPPSIILLT----PNGRFEVYKKICLSISGHHPESWQPSWSIRTALLAIIGFMPTHGA-GA--
-IGS----LD-YTPE-ERKVLAKKSNDWKCENCGC--
>tr|V4A1U8|V4A1U8_LOTGI/8-151 UBC core domain-containing protein OS=Lottia gigantea OX=225164 GN=LOTGIDRAFT_125503 PE=4 SV=1
TTATARLKQDYLR---LMK---DPV--PY----VRAIPL-P-S-NILEWHYVVQG--PEK-TPFEGGIYHGK
LVFPREFPFKPPSIYIIT----PNGRFKCNTRLCLSISDFHPDTWNPAWSVATILTGLLSFM-LEKS-PT--
-LGS----IE-TSDY-TKRQLAAQSGPLNLNNK----
>tr|W1QCG4|W1QCG4_OGAPD/4-147 Ubiquitin-conjugating enzyme E2 6 OS=Ogataea parapolymorpha (strain ATCC 26012 / BCRC 20466 / JCM 22074 / NRRL Y-7560 / DL-1) OX=871575 GN=HPODL_03857 PE=4 SV=1
KQAYKRLTKEYKQ---IQE---NPP--PY----ILCRPS-E-E-NILEWHYVITG--PPG-TPYENGQYHGL
VIFPSDYPFRPPAIKMLT----PSGRFQVNTRICLSMSDFHEDTWNPSWSVATIVTGLLSFM-TSEE-QT--
-TGS----VV-TSER-TRRQLALKSREYNLGDP----
>tr|W2SWN3|W2SWN3_NECAM/236-379 Ubiquitin--protein ligase OS=Necator americanus OX=51031 GN=NECAME_13333 PE=3 SV=1
PTAARRLQRDFQR---LLS---EPI--DG----IIAMPN-E-A-NILEWHYVIKG--SPD-TPYEGGFYYGK
LVFQPDFPWKPPAICMLT----PNGRFETNTRLCLSISDFHPESWNPGWTVSAILVGLHSFM-NEET-FA--
-AGV----RN-ESNP-VRRKYAADSRAWNLACP----
>tr|W4K1F3|W4K1F3_HETIT/4-147 UBC core domain-containing protein OS=Heterobasidion irregulare (strain TC 32-1) OX=747525 GN=HETIRDRAFT_324309 PE=4 SV=1
KAAYKRLSKEYVT---MQK---EPP--PF----VWAAPD-E-K-DILTWNYVLRG--PPD-SPFAGGEYHGV
LLFPSEYPFKPPGIKMYT----PSGRFQPDKKICFSMSDFHPGSWNPAWSVATILTGLVSFM-LSDE-MT--
-TGS----VT-TSDA-DKRTYAARSHIWNIEQR----
>tr|W4KHY6|W4KHY6_HETIT/11-159 UBC core domain-containing protein OS=Heterobasidion irregulare (strain TC 32-1) OX=747525 GN=HETIRDRAFT_424744 PE=4 SV=1
NSAVKRIMQEARE---LAA---DPS--TD----YDAAPL-E-D-NIFEWHCTLRG--PPG-TDFAGGLYHAR
VMLPAEYPFRPPSIMLLT----PNGRFELNTKICISFTNYHEELWQPAWGVRTAIIGLQGFFPLKGQ-AA-A
GVGA----LE-VPAA-ERRHLATMSREWVCPHCNR--
>tr|W4YKM7|W4YKM7_STRPU/8-153 UBC core domain-containing protein OS=Strongylocentrotus purpuratus OX=7668 PE=4 SV=1
SPAVKRLMKEAQE---LKE----PT--EQ----YFAQPL-E-D-NLFEWHFTVRG--PPD-SDFSKGVFHGR
ITLPPEYPMKPPSIMLLT----PTGRFEVGTKICLSISGHHPETWQPSWSIRTVLLAIIGFMPTKGE-GA--
-IGS----LD-YTPD-ERKVLARKSQEWKCETCGT--
>tr|W4ZDN1|W4ZDN1_STRPU/7-147 UBC core domain-containing protein OS=Strongylocentrotus purpuratus OX=7668 PE=4 SV=1
TTASARLKQDYMR---LKK---DPV--PY----VTAEPL-P-S-NILEWHYVVRG--PKE-TPYEGGLYHGK
LVFPREFPFKPPSIYMTT----PNGRFKTNTRLCLSISDFHPDTWNPAWSVSTILTGLLSFM-VEKN-PT--
-WGS----IE-TTDF-VR---CHGTFSGHLSEG----
