# Supplementary material for: Determinants of chemoselectivity in ubiquitination by the J2 family of ubiquitin-conjugating enzymes
Source: EMBO J. 2024 Nov 12;43(24):6705–39. doi: 10.1038/s44318-024-00301-3 (PMC11649903; doi:10.1038/s44318-024-00301-3)
Supplement: Supplementary file 4 — Dataset EV2 [file 44318_2024_301_MOESM4_ESM.zip › README_DatasetEV2.txt]

Dataset EV2 (related to Appendix Figure S2)
	Multiple sequence alignment 124 Ube2J1 and Ube2J2 homologs, and yeast Ubc4 and human Ube2D1.ThisAlignment was generated
	with the MAFFT LINSI algorithm, and used to calculate the phylogenetic tree shown in Appendix Figure S2. 
	This is a FASTA file (.fa), which can be opened, e.g. using Jalview.
