# Supplementary material for: Determinants of chemoselectivity in ubiquitination by the J2 family of ubiquitin-conjugating enzymes
Source: EMBO J. 2024 Nov 12;43(24):6705–39. doi: 10.1038/s44318-024-00301-3 (PMC11649903; doi:10.1038/s44318-024-00301-3)
Supplement: Supplementary file 5 — Dataset EV3 [file 44318_2024_301_MOESM5_ESM.zip]

Archive with 2 entries (2 files):
- Dataset EV3.treefile
- README_DatasetEV3.txt
