# Supplementary material for: Determinants of chemoselectivity in ubiquitination by the J2 family of ubiquitin-conjugating enzymes
Source: EMBO J. 2024 Nov 12;43(24):6705–39. doi: 10.1038/s44318-024-00301-3 (PMC11649903; doi:10.1038/s44318-024-00301-3)
Supplement: Supplementary file 5 — Dataset EV3 [file 44318_2024_301_MOESM5_ESM.zip › Dataset EV3.treefile]

#NEXUS
begin taxa;
	dimensions ntax=131;
	taxlabels
	'sp|O42646|UBC6_SCHPO/4-148'
	'sp|P15731|UBC4_YEAST/1-148'
	'sp|P33296|UBC6_YEAST/4-148'
	'sp|P51668|UB2D1_HUMAN/1-147'
	'sp|Q8N2K1|UB2J2_HUMAN/11-154'
	'sp|Q9FK29|UBC33_ARATH/4-147'
	'sp|Q9JJZ4|UB2J1_MOUSE/9-154'
	'sp|Q9LSP7|UBC32_ARATH/10-156'
	'sp|Q9Y385|UB2J1_HUMAN/9-154'
	'tr|A0C0Q6|A0C0Q6_PARTE/2-147'
	'tr|A2DS96|A2DS96_TRIVA/7-154'
	'tr|A2F612|A2F612_TRIVA/1-148'
	'tr|A4QNV0|A4QNV0_DANRE/11-154'
	'tr|A8B716|A8B716_GIAIC/2-148'
	'tr|A8NAG8|A8NAG8_COPC7/4-147'
	'tr|A8NGV5|A8NGV5_COPC7/10-158'
	'tr|A9TXY4|A9TXY4_PHYPA/4-147'
	'tr|A9UNZ3|A9UNZ3_MONBE/5-148'
	'tr|B3RXR2|B3RXR2_TRIAD/1-135'
	'tr|B3RZR7|B3RZR7_TRIAD/9-152'
	'tr|B5YN48|B5YN48_THAPS/4-152'
	'tr|B7G1V5|B7G1V5_PHATC/4-150'
	'tr|B7G226|B7G226_PHATC/4-150'
	'tr|B7Q8X9|B7Q8X9_IXOSC/7-150'
	'tr|B7QB87|B7QB87_IXOSC/9-154'
	'tr|C1EFI2|C1EFI2_MICCC/4-148'
	'tr|C1FFA4|C1FFA4_MICCC/26-176'
	'tr|C3YMZ8|C3YMZ8_BRAFL/8-151'
	'tr|C4QX41|C4QX41_KOMPG/4-148'
	'tr|C4WSL2|C4WSL2_ACYPI/6-149'
	'tr|C8VCB0|C8VCB0_EMENI/4-149'
	'tr|D2UZK2|D2UZK2_NAEGR/41-186'
	'tr|D2V190|D2V190_NAEGR/2-145'
	'tr|D3B8B5|D3B8B5_POLPP/14-157'
	'tr|D4ABY4|D4ABY4_RAT/9-154'
	'tr|D5G832|D5G832_TUBMM/4-149'
	'tr|D5GC14|D5GC14_TUBMM/9-156'
	'tr|D6WFJ4|D6WFJ4_TRICA/11-156'
	'tr|D6WL86|D6WL86_TRICA/7-150'
	'tr|D7FUW7|D7FUW7_ECTSI/7-153'
	'tr|D7G983|D7G983_ECTSI/24-167'
	'tr|D8R5G9|D8R5G9_SELML/4-147'
	'tr|D8RG70|D8RG70_SELML/12-158'
	'tr|D8SPL9|D8SPL9_SELML/12-158'
	'tr|E3KCN5|E3KCN5_PUCGT/4-147'
	'tr|E3LA49|E3LA49_PUCGT/4-147'
	'tr|E9GET3|E9GET3_DAPPU/6-149'
	'tr|F2U6P1|F2U6P1_SALR5/7-152'
	'tr|F2UAN0|F2UAN0_SALR5/7-151'
	'tr|F4NWL9|F4NWL9_BATDJ/4-147'
	'tr|F4P8A5|F4P8A5_BATDJ/8-154'
	'tr|F4PH88|F4PH88_CAVFA/3-149'
	'tr|F4QCV8|F4QCV8_CAVFA/13-156'
	'tr|F4S8J8|F4S8J8_MELLP/4-147'
	'tr|F6RGX1|F6RGX1_CIOIN/9-152'
	'tr|F6T7J7|F6T7J7_CIOIN/9-154'
	'tr|G2Q873|G2Q873_MYCTT/12-160'
	'tr|G2QFG0|G2QFG0_MYCTT/4-149'
	'tr|G4M0Y6|G4M0Y6_SCHMA/11-154'
	'tr|G4MRV5|G4MRV5_MAGO7/10-156'
	'tr|G4N9M7|G4N9M7_MAGO7/4-149'
	'tr|G7DS63|G7DS63_MIXOS/3-149'
	'tr|G8GE15|G8GE15_BOMMO/28-173'
	'tr|H3FK45|H3FK45_PRIPA/14-159'
	'tr|H3G6V4|H3G6V4_PHYRM/1-133'
	'tr|H3GEL4|H3GEL4_PHYRM/4-147'
	'tr|H3GEL5|H3GEL5_PHYRM/4-147'
	'tr|I0YVM1|I0YVM1_COCSC/4-147'
	'tr|I0YYD5|I0YYD5_COCSC/4-148'
	'tr|I0Z195|I0Z195_COCSC/10-156'
	'tr|I1RTG0|I1RTG0_GIBZE/10-156'
	'tr|I1RVN2|I1RVN2_GIBZE/4-149'
	'tr|I7M018|I7M018_TETTS/4-151'
	'tr|J4GQ83|J4GQ83_9APHY/11-159'
	'tr|J9JQW7|J9JQW7_ACYPI/9-154'
	'tr|K5X310|K5X310_AGABU/4-147'
	'tr|K5XHN4|K5XHN4_AGABU/8-156'
	'tr|K7IM56|K7IM56_NASVI/6-149'
	'tr|K7J036|K7J036_NASVI/11-156'
	'tr|K8EG94|K8EG94_9CHLO/3-145'
	'tr|L8GPT2|L8GPT2_ACACA/8-151'
	'tr|L8H0X9|L8H0X9_ACACA/4-147'
	'tr|M1UX21|M1UX21_CYAM1/13-159'
	'tr|M2X4G5|M2X4G5_GALSU/3-151'
	'tr|M5FNM0|M5FNM0_DACPD/4-147'
	'tr|M5GBK7|M5GBK7_DACPD/11-159'
	'tr|M7YYG6|M7YYG6_TRIUA/4-145'
	'tr|Q10MI2|Q10MI2_ORYSJ/11-157'
	'tr|Q18931|Q18931_CAEEL/9-154'
	'tr|Q54U33|Q54U33_DICDI/8-154'
	'tr|Q57XR6|Q57XR6_TRYB2/4-153'
	'tr|Q583Z6|Q583Z6_TRYB2/7-151'
	'tr|Q585K4|Q585K4_TRYB2/1-142'
	'tr|Q5CVJ2|Q5CVJ2_CRYPI/49-196'
	'tr|Q5KFD4|Q5KFD4_CRYNJ/4-147'
	'tr|Q69Y56|Q69Y56_ORYSJ/4-149'
	'tr|Q6C431|Q6C431_YARLI/4-147'
	'tr|Q6C9E9|Q6C9E9_YARLI/4-148'
	'tr|Q6P7Y0|Q6P7Y0_DANRE/9-154'
	'tr|Q7Q6A2|Q7Q6A2_ANOGA/6-149'
	'tr|Q7S6X1|Q7S6X1_NEUCR/4-149'
	'tr|Q7S7C4|Q7S7C4_NEUCR/10-156'
	'tr|Q9VEJ4|Q9VEJ4_DROME/13-156'
	'tr|R1CMF7|R1CMF7_EMIHU/2-146'
	'tr|R1D3L8|R1D3L8_EMIHU/2-148'
	'tr|R1F706|R1F706_EMIHU/4-147'
	'tr|R4X9E6|R4X9E6_TAPDE/5-148'
	'tr|R7QED2|R7QED2_CHOCR/64-212'
	'tr|R7QEW8|R7QEW8_CHOCR/4-147'
	'tr|R7T4G7|R7T4G7_CAPTE/9-149'
	'tr|R7V2C0|R7V2C0_CAPTE/8-151'
	'tr|S8APG4|S8APG4_DACHA/16-163'
	'tr|S8BUV7|S8BUV7_DACHA/4-149'
	'tr|T1G6I2|T1G6I2_HELRO/7-150'
	'tr|T1HFV9|T1HFV9_RHOPR/6-149'
	'tr|T1JQG4|T1JQG4_TETUR/11-154'
	'tr|T1KAW7|T1KAW7_TETUR/13-158'
	'tr|U4KZE6|U4KZE6_PYROM/4-149'
	'tr|U4LGE9|U4LGE9_PYROM/13-159'
	'tr|U5H5Z1|U5H5Z1_USTV1/6-152'
	'tr|U5HCY5|U5HCY5_USTV1/4-147'
	'tr|V2XKF3|V2XKF3_MONRO/11-159'
	'tr|V2YIN9|V2YIN9_MONRO/4-147'
	'tr|V3ZR05|V3ZR05_LOTGI/9-154'
	'tr|V4A1U8|V4A1U8_LOTGI/8-151'
	'tr|W1QCG4|W1QCG4_OGAPD/4-147'
	'tr|W2SWN3|W2SWN3_NECAM/236-379'
	'tr|W4K1F3|W4K1F3_HETIT/4-147'
	'tr|W4KHY6|W4KHY6_HETIT/11-159'
	'tr|W4YKM7|W4YKM7_STRPU/8-153'
	'tr|W4ZDN1|W4ZDN1_STRPU/7-147'
;
end;
begin trees;
	tree tree_1 = [&R] ('sp|O42646|UBC6_SCHPO/4-148':0.336222,(((((((((('sp|P15731|UBC4_YEAST/1-148':0.24728,'sp|P51668|UB2D1_HUMAN/1-147':0.087388)[&label="100/100"]:1.669609,(((((((((((((((('sp|Q9JJZ4|UB2J1_MOUSE/9-154':0.0,'tr|D4ABY4|D4ABY4_RAT/9-154':0.0):1.0E-6,'sp|Q9Y385|UB2J1_HUMAN/9-154':1.0E-6)[&label="91.3/100"]:0.042546,'tr|Q6P7Y0|Q6P7Y0_DANRE/9-154':0.031353)[&label="94.5/100"]:0.077104,'…
end;
begin figtree;
	set appearance.backgroundColorAttribute="Default";
	set appearance.backgroundColour=#ffffff;
	set appearance.branchColorAttribute="User selection";
	set appearance.branchColorGradient=false;
	set appearance.branchLineWidth=1.0;
	set appearance.branchMinLineWidth=0.0;
	set appearance.branchWidthAttribute="Fixed";
	set appearance.foregroundColour=#000000;
	set appearance.hilightingGradient=false;
	set appearance.selectionColour=#2d3680;
	set branchLabels.colorAttribute="User selection";
	set branchLabels.displayAttribute="Branch times";
	set branchLabels.fontName="sansserif";
	set branchLabels.fontSize=8;
	set branchLabels.fontStyle=0;
	set branchLabels.isShown=false;
	set branchLabels.significantDigits=4;
	set layout.expansion=0;
	set layout.layoutType="RECTILINEAR";
	set layout.zoom=0;
	set legend.attribute="label";
	set legend.fontSize=10.0;
	set legend.isShown=false;
	set legend.significantDigits=4;
	set nodeBars.barWidth=4.0;
	set nodeBars.displayAttribute=null;
	set nodeBars.isShown=false;
	set nodeLabels.colorAttribute="User selection";
	set nodeLabels.displayAttribute="label";
	set nodeLabels.fontName="Arial";
	set nodeLabels.fontSize=12;
	set nodeLabels.fontStyle=0;
	set nodeLabels.isShown=true;
	set nodeLabels.significantDigits=4;
	set nodeShapeExternal.colourAttribute="User selection";
	set nodeShapeExternal.isShown=false;
	set nodeShapeExternal.minSize=10.0;
	set nodeShapeExternal.scaleType=Width;
	set nodeShapeExternal.shapeType=Circle;
	set nodeShapeExternal.size=4.0;
	set nodeShapeExternal.sizeAttribute="Fixed";
	set nodeShapeInternal.colourAttribute="User selection";
	set nodeShapeInternal.isShown=false;
	set nodeShapeInternal.minSize=10.0;
	set nodeShapeInternal.scaleType=Width;
	set nodeShapeInternal.shapeType=Circle;
	set nodeShapeInternal.size=4.0;
	set nodeShapeInternal.sizeAttribute="Fixed";
	set polarLayout.alignTipLabels=false;
	set polarLayout.angularRange=0;
	set polarLayout.rootAngle=0;
	set polarLayout.rootLength=100;
	set polarLayout.showRoot=true;
	set radialLayout.spread=0.0;
	set rectilinearLayout.alignTipLabels=true;
	set rectilinearLayout.curvature=0;
	set rectilinearLayout.rootLength=100;
	set scale.offsetAge=0.0;
	set scale.rootAge=1.0;
	set scale.scaleFactor=1.0;
	set scale.scaleRoot=false;
	set scaleAxis.automaticScale=true;
	set scaleAxis.fontSize=8.0;
	set scaleAxis.isShown=false;
	set scaleAxis.lineWidth=1.0;
	set scaleAxis.majorTicks=1.0;
	set scaleAxis.minorTicks=0.5;
	set scaleAxis.origin=0.0;
	set scaleAxis.reverseAxis=false;
	set scaleAxis.showGrid=true;
	set scaleBar.automaticScale=true;
	set scaleBar.fontSize=10.0;
	set scaleBar.isShown=true;
	set scaleBar.lineWidth=1.0;
	set scaleBar.scaleRange=0.0;
	set tipLabels.colorAttribute="Names";
	set tipLabels.displayAttribute="Names";
	set tipLabels.fontName="sansserif";
	set tipLabels.fontSize=10;
	set tipLabels.fontStyle=0;
	set tipLabels.isShown=true;
	set tipLabels.significantDigits=4;
	set trees.order=false;
	set trees.orderType="increasing";
	set trees.rooting=true;
	set trees.rootingType="User Selection";
	set trees.transform=false;
	set trees.transformType="cladogram";
end;
