# Supplementary material for: Determinants of chemoselectivity in ubiquitination by the J2 family of ubiquitin-conjugating enzymes
Source: EMBO J. 2024 Nov 12;43(24):6705–39. doi: 10.1038/s44318-024-00301-3 (PMC11649903; doi:10.1038/s44318-024-00301-3)
Supplement: Supplementary file 5 — Dataset EV3 [file 44318_2024_301_MOESM5_ESM.zip › README_DatasetEV3.txt]

Dataset EV3 (related to Appendix Figure S2)
	Maximum-likelihood tree from the alignement of Dataset EV2, calculated with IQtree in the NEWICK format. 
	Branches are assigned with both SH-aLRT and UFBoot support values. Readable by tree viewer program like FigTree.
