# Supplementary material for: Determinants of chemoselectivity in ubiquitination by the J2 family of ubiquitin-conjugating enzymes
Source: EMBO J. 2024 Nov 12;43(24):6705–39. doi: 10.1038/s44318-024-00301-3 (PMC11649903; doi:10.1038/s44318-024-00301-3)
Supplement: Supplementary file 6 — Dataset EV4 [file 44318_2024_301_MOESM6_ESM.zip › Dataset EV4.fa]

>sp|Q9JJZ4|UB2J1_MOUSE/1-157 Ubiquitin-conjugating enzyme E2 J1 OS=Mus musculus OX=10090 GN=Ube2j1 PE=1 SV=2
----------------------------------------------------------METRYNLKSPAV--
--KRLMKEAAE---LK----DPTDH----YHAQPL-EDNLFEWHFTVRGPP-DSDFDGGVYHGRIVLPPEYP
MKPPSIILLTANGRFEVGKKICLSISGHHPETWQPSWSIRTALLAIIGFMPTKGE-GA--IGS----LD---
YTPEERRALAKKSQDFCCEGC--GSAMK
>sp|Q9Y385|UB2J1_HUMAN/1-157 Ubiquitin-conjugating enzyme E2 J1 OS=Homo sapiens OX=9606 GN=UBE2J1 PE=1 SV=2
----------------------------------------------------------METRYNLKSPAV--
--KRLMKEAAE---LK----DPTDH----YHAQPL-EDNLFEWHFTVRGPP-DSDFDGGVYHGRIVLPPEYP
MKPPSIILLTANGRFEVGKKICLSISGHHPETWQPSWSIRTALLAIIGFMPTKGE-GA--IGS----LD---
YTPEERRALAKKSQDFCCEGC--GSAMK
>tr|Q6P7Y0|Q6P7Y0_DANRE/1-157 E2 ubiquitin-conjugating enzyme OS=Danio rerio OX=7955 GN=ube2j1 PE=1 SV=1
----------------------------------------------------------MESKYNLKSPAV--
--KRLMKEAAE---LR----DPTEH----YHAQPL-EDNLFEWHFSVRGPP-DSDFDGGVYHGRIVLPPEYP
MKPPSIILLTPNGRFEVGKKICLSISGHHPETWQPSWSIRTALIAIIGFMPTKGE-GA--IGS----LD---
YTPEERKALAKKSQDFCCEAC--SSCMR
>tr|Q18931|Q18931_CAEEL/1-157 E2 ubiquitin-conjugating enzyme OS=Caenorhabditis elegans OX=6239 GN=ubc-6 PE=1 SV=2
----------------------------------------------------------MSEQYNTKNAGV--
--RRLMKEAME---LR----QPTEM----YHAQPM-EDNLFEWHFTIRGTL-GTDFEGGIYHGRIIFPADYP
MKPPNLILLTPNGRFELNKKVCLSISGYHPETWLPSWSIRTALLALIGFLPSTPG-GA--LGS----LD---
YPPKERQRLAKLSCEWKCKEC--GCVMK
>tr|R7T4G7|R7T4G7_CAPTE/1-153 E2 ubiquitin-conjugating enzyme OS=Capitella teleta OX=283909 GN=CAPTEDRAFT_164588 PE=4 SV=1
----------------------------------------------------------MQSQYSLRSPAV--
--KRLMKEAQE---LR----EPTEQ----FHAHPL-EDNLFEWHFSIRGPE-DSEFEGGIYHGRILLPPDYP
MKPPSIILLTPNGRFDVFKKICLSISGHHPESWQPSWSIRTALLAIIGFMPTHGN-GA--IGS----LD---
YTTDERKRLAKKSADLVL------CVML
>tr|V3ZR05|V3ZR05_LOTGI/1-157 E2 ubiquitin-conjugating enzyme OS=Lottia gigantea OX=225164 GN=LOTGIDRAFT_196190 PE=4 SV=1
----------------------------------------------------------MQNQYSMRSPAV--
--KRLMKEAQE---LR----EPTEQ----YHVQPL-DDNLFEWHFTIRGPA-DSDFDGGIYHGRIILPPDYP
MKPPSIILLTPNGRFEVYKKICLSISGHHPESWQPSWSIRTALLAIIGFMPTHGA-GA--IGS----LD---
YTPEERKVLAKKSNDWKCENC--GCIGH
>tr|B7QB87|B7QB87_IXOSC/1-157 E2 ubiquitin-conjugating enzyme (Fragment) OS=Ixodes scapularis OX=6945 GN=IscW_ISCW022062 PE=4 SV=1
----------------------------------------------------------MEAQYNLRSPAV--
--KRLMREAKE---LH----DATEE----YFAQPL-EDNLFEWHFTVRGPP-ESDFEGGVYHGRVILPPDYP
MKPPSIILLTPNGRFEINKKICLSISGHHPESWQPSWSLRTALLAIIGFMPTHGS-GA--IGS----LD---
YSTEERKQLAKKSQAWSCPSC--GPVAR
>tr|T1KAW7|T1KAW7_TETUR/1-161 E2 ubiquitin-conjugating enzyme OS=Tetranychus urticae OX=32264 GN=107362377 PE=4 SV=1
------------------------------------------------------MTSSFASQFNLRSPAV--
--KRLMKEAAE---LA----EPTED----YYAQPL-EHNLFEWHFTVRGPS-DTDFAGGLYHGRIILPTEYP
MKPPSIILLTPNGRFEVSKKICLSISGHHPESWQPSWSIRTALLAIIGFMPTESR-GA--IGG----LD---
YTPEERRELATKSQTWSCSAC--GPIKS
>tr|F6T7J7|F6T7J7_CIOIN/1-157 E2 ubiquitin-conjugating enzyme OS=Ciona intestinalis OX=7719 GN=LOC100176093 PE=4 SV=1
----------------------------------------------------------MQQSYNLRSPAV--
--KRLMREAQE---LA----APTYE----YSAKPL-DDNLFEWHFTFRGPK-DSDFDGGLYHGRIILPPEYP
MKPPSIMLLNANGRFELNKKICLSISGYHPESWQPSWSIRTAILAIIGFMPTKGE-GA--IGA----LD---
YTAEERKVLARRSKSYSCTAC--GCIKD
>tr|D6WFJ4|D6WFJ4_TRICA/1-159 E2 ubiquitin-conjugating enzyme OS=Tribolium castaneum OX=7070 GN=AUGUSTUS-3.0.2_02588 PE=4 SV=2
--------------------------------------------------------MSLENKYNLKSPGV--
--KRLMREARE---LA----EPTEE----YFAHPL-EDNLFEWHFTVRGPP-STEFEGGFYHGRILLPSQYP
MQPPNIILLTPNGRFEVNKKICLSISGHHPESWQPSWSIRTALLALIAFMPTPAA-GT--IGS----LD---
YTPEERQILAKKSINWECQIC--GKIAE
>tr|G8GE15|G8GE15_BOMMO/1-176 E2 ubiquitin-conjugating enzyme OS=Bombyx mori OX=7091 GN=100852386 PE=2 SV=1
--MRKPREPK-------------------------------------SNRRRRNKMAEIVEKYNTKCPGV--
--KRLMREAIE---LA----EATEE----YCARPL-EDNLFEWHFTVQGPK-GTEFEGGIYHGRILLPKEYP
MHPPHIILLTPNGRFEINKKICLSISGHHPETWQPSWSIRTALLALIAFMPTPAE-GT--IGS----LD---
YTPAERKILAKKSTNWSCSQC--GEIKL
>tr|B3RXR2|B3RXR2_TRIAD/1-144 E2 ubiquitin-conjugating enzyme OS=Trichoplax adhaerens OX=10228 GN=TRIADDRAFT_25418 PE=4 SV=1
------------------------------------------------------------------NQGV--
--KRLMREAME---LS----QPTEN----YYAQPL-EDNLFDWHFTIRGPP-DSDFDGGFYHGRITLPTEYP
MKPPSIMLLTPNGRFETGKKICLSTSAHHPETWRPSWSIRTVLVALIGFMPSPGN-GA--IGA----LD---
YTKEERQIFAKRYDLMPY--C--GV---
>tr|F4PH88|F4PH88_CACFS/1-152 E2 ubiquitin-conjugating enzyme OS=Cavenderia fasciculata OX=261658 GN=DFA_03318 PE=4 SV=1
----------------------------------------------------------------MANPAA--
--KRIMREIQE---MQS---DPSPD----YTAAPL-EDNMFEWHFTIRGAS-GTDFQGGIYHGRIILPAEYP
FKPPNIVLLTPNGRFQEGAKICLSISAHHPETWMPSWSISTILIALIGFMPTEAN-GA--AGA----VE---
YPPAERKLLANASLHWSCSKC--GVHNR
>tr|Q54U33|Q54U33_DICDI/1-157 UBC core domain-containing protein OS=Dictyostelium discoideum OX=44689 GN=DDB_G0281369 PE=4 SV=1
-----------------------------------------------------------MDSCNPNNPAV--
--KRILREIQE---LRN---DTNPD----YKAFPL-EDNIFEWHFTIRGPQ-DSDFNGGIYHGRIILPSEYP
FKPPNIVLLTPNGRFETNVKICLTVSAHHPEHWQPSWSIRTVLVALIGFMPTEGK-GA--IGA----ID---
LPTKDRKELALKSLDWKCTRC--GSHNR
>tr|L8GPT2|L8GPT2_ACACF/1-154 E2 ubiquitin-conjugating enzyme OS=Acanthamoeba castellanii (strain ATCC 30010 / Neff) OX=1257118 GN=ACA1_217720 PE=4 SV=1
-----------------------------------------------------------MEGYSPNNPSV--
--KRILREMKE---MEK---DTSHE----YSARAL-EDNIFEWHFTVRGPS-GTPFEGGVYHGRILLPAEYP
FKPPNIVWLTPNGRFDVGTKICLTISAHHPEHWQPSWS---TLVALIGFLPTPGE-GA--LGA----LD---
YSADERRALARKSVHFCCPKC--GPIAN
>tr|M1UX21|M1UX21_CYAM1/1-162 E2 ubiquitin-conjugating enzyme OS=Cyanidioschyzon merolae (strain NIES-3377 / 10D) OX=280699 GN=CYME_CMS321C PE=4 SV=1
----------------------------------------------------------MKRSDNGKRPAVSA
SAKRIMQELAE---LAR---EPSTL----FEVRAL-DDDLFEVHFTIRGPA-DSPFEEGLYHGRILLPPEYP
YKPPEIMLLTPNGRFETGKRICLSVTQHHVETWQPSWGIRTILTALIGFMPTRGD-GA--VGA----LD---
FTEEERRQLACASRRWSCARC--GMDHS
>tr|R7QED2|R7QED2_CHOCR/1-215 E2 ubiquitin-conjugating enzyme OS=Chondrus crispus OX=2769 GN=CHC_T00005531001 PE=4 SV=1
---MHNSGPSRERVSLKDFQVLNHSKISASTLRHTPSRQLIHVLDKLSTTFPFFLLPHHPRLCAMANDAV--
--RRIMAEVKEFSTLNN---SPSSF----FHAQPL-ESDLFEWHFTVRGPP-DTAFAHGVYHGRILLPAEYP
LKPPEIILLTPNGRFEVGKRICLSVTAHHQETWQPSWGIRTILTALVGFMPSKAE-G---VGA----LD---
YPDEDRRGLARKSHGFRCERC--GALPV
>tr|B7G1V5|B7G1V5_PHATC/1-153 E2 ubiquitin-conjugating enzyme OS=Phaeodactylum tricornutum (strain CCAP 1055/1) OX=556484 GN=hUbc6 PE=4 SV=1
---------------------------------------------------------------MSKSPSL--
--RRIQADVRE---LAL---DPSDR----YNASPL-ENDMFEWHFTIRGAD-GTDFEGGIYHGRILLPPEYP
FKPPHIMFLTPSGRFETNTKICLSFSAYHPELWQPAWGIRLILEALISFLPTPSD-GA--IGA----LN---
WSSKERKRIAKLSQDYCCANC--GKIAS
>tr|H3G6V4|H3G6V4_PHYRM/1-136 E2 ubiquitin-conjugating enzyme OS=Phytophthora ramorum OX=164328 PE=4 SV=1
------------------------------------------------------------------------
---------------MT---NPSDQ----YAAAPL-ETNMFDWHFTLRGPR-DTEFEGGIYHGRIILPSDYP
FKPPNIMLLTPNGRFEVKKKICLSISAYHPEEWQPAWGVRLILEALISFMPTKGE-GA--IGA----LD---
FPAEERKRLAKLSVDYKCETC--GRVAD
>tr|D7FUW7|D7FUW7_ECTSI/1-156 E2 ubiquitin-conjugating enzyme OS=Ectocarpus siliculosus OX=2880 GN=Esi_0280_0026 PE=4 SV=1
------------------------------------------------------------MPVNIKNPAI--
--KRIHADVRE---LMK---DPSDQ----YHAAPL-ESNLFEWHFTIRGPP-DTEFEGGVYHGRIILPPEYP
FRPPDIMFNTPNGRFSTGMKICLTISSYHPEHWQPAWGIRLILEALISFFPSPSH-GA--LGG----LD---
WSAGERKRLAVESRKWKCYKC--GLVAD
>tr|A8NGV5|A8NGV5_COPC7/1-161 Ubiquitin-conjugating enzyme E2 6 OS=Coprinopsis cinerea (strain Okayama-7 / 130 / ATCC MYA-4618 / FGSC 9003) OX=240176 GN=CC1G_03827 PE=4 SV=2
---------------------------------------------------------MPAPALNKNNSAV--
--KRIMQEARE---LAN---DPSTD----YHAAPL-EDDIFEWHCTIRGPS-GTEFEGGIYHFRILLPAEYP
FRPPSIMMLTPNGRFELNTKICISFTNYHEELWQPAWGVRTAIIGLQGFFPLKGQ-QAVGVGS----IE---
SHTNERKRLAALSREWTCPVC--KTSNH
>tr|V2XKF3|V2XKF3_MONRO/1-162 Ubiquitin-conjugating enzyme E2 6 OS=Moniliophthora roreri (strain MCA 2997) OX=1381753 GN=Moror_8893 PE=4 SV=1
--------------------------------------------------------MATTSSMNRNNAAV--
--KRIMQEARE---LAN---DPSSD----YSAAPL-EDDIFEWHCTIRGPQ-GTEFEGGLYHVRILLPAEYP
FRPPSLMVLTPNGRFELNTKICISFTNYHEELWQPAWGVRTAILGLQGFFPLRGQ-AAVGVGS----IE---
FPAAERKRLATLSRAWCCPTC--QQTNL
>tr|J4GQ83|J4GQ83_9APHY/1-162 Ubiquitin-conjugating enzyme E2 6 OS=Fibroporia radiculosa OX=599839 GN=FIBRA_04999 PE=4 SV=1
--------------------------------------------------------MSTRTGLNKNNSAV--
--KRIMQEARE---LAN---DPCTD----YAAAPL-EDDIFEWHCTLRGPS-GTEFEGGLYHFRILLPAEYP
FRPPSIMMLTPNGRFELNTKICISFTNYHEELWQPAWGVRTAIIGLQGFFPLRGT-AAVGVGA----LE---
YPTPERKRLAVLSRDWVCPTC--QRTNL
>tr|K5XHN4|K5XHN4_AGABU/1-159 Ubiquitin-conjugating enzyme E2 6 OS=Agaricus bisporus var. burnettii (strain JB137-S8 / ATCC MYA-4627 / FGSC 10392) OX=597362 GN=AGABI1DRAFT_111494 PE=4 SV=1
-----------------------------------------------------------MPLLNKNNSAV--
--KRIMQEARE---LAN---DPSTD----YSAAPL-EDDIFEWHCTLRGSP-GTEFEGGLYHFRILLPAEYP
FRPPSIMMLTPNGRFELNTKICISFTNYHEELWQPAWGVRTAIIGLQGFFPLKGE-AAVGVGS----IE---
YPASERRRLAGLSREWVCPQC--QRQNA
>tr|W4KHY6|W4KHY6_HETIT/1-162 Ubiquitin-conjugating enzyme E2 6 OS=Heterobasidion irregulare (strain TC 32-1) OX=747525 GN=HETIRDRAFT_424744 PE=4 SV=1
--------------------------------------------------------MAVPRSLNKNNSAV--
--KRIMQEARE---LAA---DPSTD----YDAAPL-EDNIFEWHCTLRGPP-GTDFAGGLYHARVMLPAEYP
FRPPSIMLLTPNGRFELNTKICISFTNYHEELWQPAWGVRTAIIGLQGFFPLKGQ-AAAGVGA----LE---
VPAAERRHLATMSREWVCPHC--NRTNL
>tr|M5GBK7|M5GBK7_DACPD/1-162 Ubiquitin-conjugating enzyme E2 6 OS=Dacryopinax primogenitus (strain DJM 731) OX=1858805 GN=DACRYDRAFT_98384 PE=4 SV=1
--------------------------------------------------------MASRSSHNKNNSAV--
--KRILQEAKE---LGN---DTSTD----YCAAPL-EEDIFEWHCTIRGPA-DTEFAGGLYHCRVLLPSEYP
FKPPSIMLLTPNGRFELNKKICISFTAYHEDLWQPAWGIRTAIVGLQGFFPIKGE-AAIGIGA----LK---
VSATETRRLAAASRDWVCPNC--GIPNK
>tr|G7DS63|G7DS63_MIXOS/1-152 Ubiquitin-conjugating enzyme E2 6 OS=Mixia osmundae (strain CBS 9802 / IAM 14324 / JCM 22182 / KY 12970) OX=764103 GN=Mo00064 PE=4 SV=1
----------------------------------------------------------------MSTKAT--
--KRLLSELRQ---LQQ---DPPSN----IVARPL-EDDLFEWHFTITNVD-GDDFNEGVYHGRILLPAEYP
LKPPDFMLLTPNGRFELNKKICLSISGYHEDLWQPAWSIRLALVSLASFFSTEAA-GA--IGG----LQ---
TPSAERKKLAKQSRNWTCPTC--KASNH
>tr|U5H5Z1|U5H5Z1_USTV1/1-155 Ubiquitin-conjugating enzyme E2 6 OS=Microbotryum lychnidis-dioicae (strain p1A1 Lamole / MvSl-1064) OX=683840 GN=MVLG_02699 PE=4 SV=1
-------------------------------------------------------------MATRTSTGV--
--KRILKEASE---LEA---DDSCD----YSAGPL-EDDLFNWHFTIKGPS-GTDFEGGVYHGRMILPSEYP
FKPPEIYMATPSGRFETNKKICLSISSFHPETWQPSWGIRTALLALMAFFETEAA-GA--VGS----LE---
VPPAERRRLAQASRTFHCATC--DFHAT
>tr|M2X4G5|M2X4G5_GALSU/1-154 E2 ubiquitin-conjugating enzyme OS=Galdieria sulphuraria OX=130081 GN=Gasu_15540 PE=4 SV=1
----------------------------------------------------------------MSGVGV--
--KRLLNEYRE---LEKEQWEPGSW----FRAYPL-EEDLFEWHFTLKGPD-GTPFEGGFYHGKILFPSEYP
LKPPDIVMLTPNGRFETGQRICLSISSFHEETWQPSWSIRSMLLGLCSMFPCKAE-G---VGA----LN---
CDPEVQRRLARASLNFHCRQC--HFSLS
>tr|Q5CVJ2|Q5CVJ2_CRYPI/1-199 E2 ubiquitin-conjugating enzyme (Fragment) OS=Cryptosporidium parvum (strain Iowa II) OX=353152 GN=cgd8_3850 PE=4 SV=1
ILIFYIIASKRTVKGIRRYNWIKESDFS------------------LDPKMHQTGARGVGSSGITSVQCL--
--SRILREYRE---IQK---EPSSY----WCAFPINMDEPYEWHFTIKGPA-GTEFEGGMYHGRIILPHSYP
FSPPSLMMLTGNGRFEVGKKVCLSASNYHPELWQPAWGIRTMLDALHAFFPTPGE-GA--IHS----LD---
WSPEIRKKLAKDSVNWHCNTC--QETNL
>tr|F2U6P1|F2U6P1_SALR5/1-155 E2 ubiquitin-conjugating enzyme OS=Salpingoeca rosetta (strain ATCC 50818 / BSB-021) OX=946362 GN=PTSG_04132 PE=4 SV=1
------------------------------------------------------------MAFAHRSPST--
--KRILREVKE---LA----KPTYD----YVAYPL-EDNLFEWHFTIRGPE-GTEFEGGIYHGVIRLPPEYP
LKPPAILFLTPNGRFKVNDRVCLSISDYHPETWQPAWTIRTVLVALIAFLPTPGR-GA--VGS----ID---
CAPAERRKLARQSVKWTCSEC--GHTPS
>tr|D5GC14|D5GC14_TUBMM/1-158 Ubiquitin-conjugating enzyme E2 6 OS=Tuber melanosporum (strain Mel28) OX=656061 GN=GSTUM_00005761001 PE=4 SV=1
----------------------------------------------------------MSQTFNTKSPTI--
--KRILREAEE---LSK---NPAED----YHAAPL-DENLFEWHFTLRGPP-GTPYAEGIYHGRITLPPHYP
LRPPSFRFMTPSGRFEMNREICLSISGHHEDTWQPAWGVRTAVVALRGFMETEVK-GQ--VGG----IE---
CDDETRRGIAKETGEWRCGAC--GGRSN
>tr|U4LGE9|U4LGE9_PYROM/1-162 Ubiquitin-conjugating enzyme E2 6 OS=Pyronema omphalodes (strain CBS 100304) OX=1076935 GN=PCON_10312 PE=4 SV=1
------------------------------------------------------MTSSEAPSYNKKSPTV--
--KRILREAAE---LAS---SPSPD----YYAAPL-ESNIFEWHFTLRGPP-DTPYANGIYHGKITLPPTYP
MRPPSFRFLSPSGRFEINREICLSISEHHEDTWQPAWGIRTAVVALRGFMETEAG-GQ--LGG----LE---
CGEEQRKTMATESRDWTCDTC--GKRSV
>tr|G2Q873|G2Q873_THET4/1-163 Ubiquitin-conjugating enzyme E2 6 OS=Thermothelomyces thermophilus (strain ATCC 42464 / BCRC 31852 / DSM 1799) OX=573729 GN=MYCTH_2300782 PE=4 SV=1
-------------------------------------------------------MSTTTPKFNSKSPTI--
--RRILREAHE---LTS---SPSAD----YHAVPL-ETDLFEWHFTLRGPP-KSPFESGIYHGRIVLPPGYP
LRPPSFRFLTPSGRFETNREICLSISGHHEETWQPAWGIRTALVALRTFMETDVK-GQ--LGG----LE---
SGEAVRRRLAAESRAWRCGVCCGGKTNA
>tr|G4MRV5|G4MRV5_PYRO7/1-159 Ubiquitin-conjugating enzyme E2 6 OS=Pyricularia oryzae (strain 70-15 / ATCC MYA-4617 / FGSC 8958) OX=242507 GN=MGG_02446 PE=4 SV=1
---------------------------------------------------------MAAPKFNSKSPTI--
--RRILREAQE---LST---SPSPD----YTATPI-ESDLFEWHFTLKGPP-DSVYAEGVYHGRIVLPPTYP
LRPPSFRFVTPSGRFEANREICLSISGHHEETWQPAWGVRTALVALRSFMETDPK-GQ--LGG----LE---
TTDAVRRRLATESRTFRCAIC--AKSNA
>tr|I1RTG0|I1RTG0_GIBZE/1-159 Ubiquitin-conjugating enzyme E2 6 OS=Gibberella zeae (strain ATCC MYA-4620 / CBS 123657 / FGSC 9075 / NRRL 31084 / PH-1) OX=229533 GN=FG07464.1 PE=4 SV=1
---------------------------------------------------------MATPKFSSKSPTI--
--RRILREAAE---ISN---SPSAD----YTAEPL-ESDLFEWHFTLRGPP-NSVYSNGIYHGRIVLPPTYP
LRPPSFRFMTPSGRFEANREICLSISGHHEETWQPAWGVRTALVALRSFMETDAR-GQ--LGG----LE---
TTDAVRQQLANESSTFKCPAC--GKTNS
>tr|Q7S7C4|Q7S7C4_NEUCR/1-159 Ubiquitin-conjugating enzyme E2 6 OS=Neurospora crassa (strain ATCC 24698 / 74-OR23-1A / CBS 708.71 / DSM 1257 / FGSC 987) OX=367110 GN=NCU01268 PE=4 SV=2
---------------------------------------------------------MATPKFNSKSPTI--
--RRILREAQE---ISA---SPSPD----YTATPL-ESDLFEWHFTLRGPP-NSVYADGIYHGRIVLPQAYP
LRPPSFRFVTPSGRFEANREICLSISGHHEETWQPAWGVRTSLVALRSFMETDPK-GQ--LGG----LD---
ATEAVRRRMATESRAWKCQAC--GKTNE
>tr|S8APG4|S8APG4_DACHA/1-166 Ubiquitin-conjugating enzyme E2 6 OS=Dactylellina haptotyla (strain CBS 200.50) OX=1284197 GN=H072_1278 PE=4 SV=1
----------------------------------------------MSG-----HRRTSSLQYNKGSPGV--
--RRILKEAQE---IAN---SPSRD----FTAYPL-EHDLFEWHFTLRGPPAPSPYAGGFYHGRIILSPNYP
MRPPMFRFLTDSGRFEVNRDICLSISGFHEETWQPSWSIRLALIALRAFMDSEPE-GQ--VGG----LE---
CRDDTRRLLATKSCDYKCPEC--GGGGE
>tr|Q57XR6|Q57XR6_TRYB2/1-156 E2 ubiquitin-conjugating enzyme OS=Trypanosoma brucei brucei (strain 927/4 GUTat10.1) OX=185431 GN=Tb07.21H15.480 PE=4 SV=1
---------------------------------------------------------------MNVQKAI--
--QRLGREKEQ---LDK---SRVRE----FYAAPL-EDNIFEWHFTLLGPA-DSPYAEGLYHGVLRFSNDYP
FSPPDITFLTTSGRFEVGKSICSSVSSYHPELWQPRYDIALVLVALRAFMAQDDE-EG--IGA----LARQY
VSADEKRRLAREARKFSCAVC--GMKSA
>tr|A0C0Q6|A0C0Q6_PARTE/1-150 Chromosome undetermined scaffold_140, whole genome shotgun sequence OS=Paramecium tetraurelia OX=5888 GN=GSPATT00033849001 PE=4 SV=1
-----------------------------------------------------------------MSLMT--
--KRILKELEQ---LRN---DPPSS----FVAQCI-NNNLYEWHFTIRGPE-ESDYEEGIYHGKIELPVDYP
IKPPNIYFLTPNGRFEVKTKICLSITKFHPENWNPSWTIRTMIEGIIQHFHV-SD-FA--VGS----IK---
YTSTQIKSLAQASHKWECELC--GPIAK
>tr|I7M018|I7M018_TETTS/1-154 Ubiquitin-conjugating enzyme OS=Tetrahymena thermophila (strain SB210) OX=312017 GN=TTHERM_00470910 PE=4 SV=2
---------------------------------------------------------------MNENIKQ--
--KRMMKEIEH---LSK---NPSED----YTASPL-SNDLYTWHFTIRGPT-ETEFEEGIYHGKIMFPFNYP
LEPPDIYFLNKSGRFEVNQKICLTITGFHAEQWNASWTMRTILEALISMFPEKEQVQS--VGS----IV---
HSNDVRKKLAKESWNFECEKC--GPINK
>tr|A8B716|A8B716_GIAIC/1-151 E2 ubiquitin-conjugating enzyme OS=Giardia intestinalis (strain ATCC 50803 / WB clone C6) OX=184922 GN=GL50803_005921 PE=4 SV=1
-----------------------------------------------------------------MNVVY--
--RRISHELKL---ISM---AGETY----FRVYLD-PSNMLNVHFTFLGPS-DSPFSKGLYHGIIHLPQDYP
HKPPEIVFLTSSGRFETNRYICTSFTSFHPESWNPTWGIRNIIIGLRSLFDEETP-GS--IGS----IT---
ASPEVREKYALDSHSFTCRVC--GCSHA
>tr|D2UZK2|D2UZK2_NAEGR/1-189 E2 ubiquitin-conjugating enzyme OS=Naegleria gruberi OX=5762 GN=NAEGRDRAFT_77930 PE=4 SV=1
-MSTNTAEPPTEVTGTK-----------------------TGGVEQVSP--NKTTQSGSSSVVNKSHHGI--
--KRIMSEMRE---LQK---NPSPE----YEAHPL-EDNLFEWHFTIAGPK-ESAFEGGIYHGRIILPPEYP
HKPPDIVLLTPSGRFEVNTKICLSLTSYHPESWTPQWGIRTVLIALQGFFPTEAK-G---IGS----ID---
YPDSVRKRMANQSRKWKCDVC--GTCND
>tr|F4P8A5|F4P8A5_BATDJ/1-157 Ubiquitin-conjugating enzyme E2 6 OS=Batrachochytrium dendrobatidis (strain JAM81 / FGSC 10211) OX=684364 GN=BATDEDRAFT_37278 PE=4 SV=1
-----------------------------------------------------------MATASSRSPAV--
--KRLMKELAE---LRA---APSPE----FTAEPL-EDNLLEWHFTLRGPP-DGGFLGGRYHGRLIFPVDYP
FKPPNISFLTPNGRFEVGKKICLSITGYHPESWRPAWGVRTALVALISFFPTKGE-GA--IGA----LD---
WSEEERRKCAVSSRQWKCSFC--GVAMS
>tr|A2DS96|A2DS96_TRIV3/1-157 E2 ubiquitin-conjugating enzyme OS=Trichomonas vaginalis (strain ATCC PRA-98 / G3) OX=412133 GN=TVAG_066800 PE=4 SV=1
------------------------------------------------------------MSFNANNTTI--
--KRLLSEMRK---LQS---EPDPS----FVAGPVSDDDLFVWHFTIKGTP-DSPFQGGIYHGKIVFPHNYP
ITPPDIYFFTPNGRFETNKKLCLSFTSYHPESWNPGWDVRTVLTSVIAFMPTKAE-GA--IGG----YD---
APDADRKKLAIESRSWKCKEC--SLHLD
>tr|A2F612|A2F612_TRIV3/1-151 E2 ubiquitin-conjugating enzyme OS=Trichomonas vaginalis (strain ATCC PRA-98 / G3) OX=412133 GN=TVAG_091080 PE=4 SV=1
------------------------------------------------------------------MTGA--
--KRLMSELKK---IQK---DNDGL----FVAGPISDDDIFLWHFTVKGPK-DTPFEGGIYHGTLTFPLNYP
LAPPDITFLTPNGRFATDTRLCLSFTSYHPEQWNPGWDIRTALTALIAFFPTNPE-GA--IGG----IY---
TDPVSVRKLAKASREWKCTKC--SLHID
>tr|R1CMF7|R1CMF7_EMIHU/1-146 E2 ubiquitin-conjugating enzyme OS=Emiliania huxleyi OX=2903 GN=EMIHUDRAFT_457843 PE=4 SV=1
-----------------------------------------------------------------MSRSV--
--KRIMSEAKE---LQE---CPAAD----FVAAPL-DDNLFEWHFTLRGVA-GTAFEGGRYHGRIMLPPEYP
FKPPSIFLLTPNGRFETGRKICLSVSAHHPESWQPAWGVRTILTALIAFFPTRAD-GA--LAGAAVRLD---
YSDVERRALAQRSLEWR-----------
>tr|R1D3L8|R1D3L8_EMIHU/1-143 E2 ubiquitin-conjugating enzyme OS=Emiliania huxleyi OX=2903 GN=EMIHUDRAFT_456752 PE=4 SV=1
-----------------------------------------------------------------MSRSV--
--KRIMSEAKE---LQE---CPAAD----FVAAPL-DDNLFEWHFTLRGVA-GTAFEGGRYHGRIMLPPEYP
FKPPSIFLLTPNGRFETGRKICLSVSAHHPESWQPAWGVRTILTALIAFFPTRAD-GA--LAG----LD---
YSDVERRALAQRSLEWRY----------
>sp|Q9LSP7|UBC32_ARATH/1-153 Ubiquitin-conjugating enzyme E2 32 OS=Arabidopsis thaliana OX=3702 GN=UBC32 PE=2 SV=1
---------------------------------------------------------MADERYNRKNPAV--
--KRILQEVKE---MQA---NPSDD----FMSLPL-EENIFEWQFAIRGPG-DTEFEGGIYHGRIQLPADYP
FKPPSFMLLTPNGRFETNTKICLSISNYHPEHWQPSWSVRTALVALIAFMPTSPN-GA--LGS----VD---
YPKDERRTLAIKSRETPPKY--------
>tr|Q10MI2|Q10MI2_ORYSJ/1-154 E2 ubiquitin-conjugating enzyme OS=Oryza sativa subsp. japonica OX=39947 GN=LOC_Os03g19500 PE=2 SV=1
--------------------------------------------------------MEATAKYNRGNPAV--
--KRILQEVKE---MQS---NPSPD----FMAMPL-EEDIFEWQFAILGPR-DSEFEGGIYHGRIQLPSDYP
FKPPSFMLLTPSGRFEIQKKICLSISNYHPEHWQPSWSVRTALVALIAFMPTPGG-GA--LGS----LD---
FKKEDRRALAIKSRETPPKF--------
>tr|D8RG70|D8RG70_SELML/1-155 E2 ubiquitin-conjugating enzyme OS=Selaginella moellendorffii OX=88036 GN=UBC32-2 PE=4 SV=1
-------------------------------------------------------MAEGGERFNVRNPAV--
--KRILQEVKE---LQN---NPNDD----YVSMPL-EDNIFEWQFAIRGPK-ETEFEGGIYHGRIQLPPEYP
LKPPEFVLLTPNGRFETKTKICLSISAHHPEFWQPSWSVRTALVALIAFMPTKPE-GA--IGS----LD---
YTKEERRALAIKSRDAAPRV--------
>tr|D8SPL9|D8SPL9_SELML/1-155 E2 ubiquitin-conjugating enzyme OS=Selaginella moellendorffii OX=88036 GN=UBC32-1 PE=4 SV=1
-------------------------------------------------------MAEGGERFNVRNPAV--
--KRILQEVKE---LQN---NPNDD----YVSMPL-EDNIFEWQFAIRGPK-DTEFEGGIYHGRIQLPPEYP
LKPPEFVLLTPNGRFETKTKICLSISAHHPEFWQPSWSVRTALVALIAFMPTKPE-GA--IGS----LD---
YTKEERRALAIKSRDAAPRV--------
>tr|I0Z195|I0Z195_COCSC/1-153 E2 ubiquitin-conjugating enzyme OS=Coccomyxa subellipsoidea (strain C-169) OX=574566 GN=COCSUDRAFT_14433 PE=4 SV=1
---------------------------------------------------------MQEGKFNMRNPAV--
--KRILQEMKE---LQK---DPSID----FMAAAL-EDNIFEWHFAVRGPP-DTEFQGGIFHGRILLPPEYP
FKPPSFLMLSPNGRFETNVKICLSISSHHPEHWQPSWSVRTALTALIAFFPTAGN-GA--IGS----LD---
YAKEDRAALAAKSREQPPQF--------
>tr|C1FFA4|C1FFA4_MICCC/1-173 E2 ubiquitin-conjugating enzyme (Fragment) OS=Micromonas commoda (strain RCC299 / NOUM17 / CCMP2709) OX=296587 GN=MICPUN_71095 PE=4 SV=1
---MSEGDP--------------------------------------SPRGDGAGGDGSSSKFNTRNPAV--
--KRILREQRE---MLA---SDEDENDWALHAEMC-EDDIFEWHFAIMGAE-GSEFEGGIYHGRILLPPEYP
FKPPSFMLLTPSGRFETMTKICLSITQHHPEHWQPSWSVRTALLAVRAFMPTPAD-GA--VGS----LE---
FNVDERRALAARSRSEVPSF--------
