# Supplementary material for: Determinants of chemoselectivity in ubiquitination by the J2 family of ubiquitin-conjugating enzymes
Source: EMBO J. 2024 Nov 12;43(24):6705–39. doi: 10.1038/s44318-024-00301-3 (PMC11649903; doi:10.1038/s44318-024-00301-3)
Supplement: Supplementary file 7 — Source data Fig. 3 [file 44318_2024_301_MOESM7_ESM.zip]

Archive with 14 entries (14 files):
- SD figure 3/AS_714_04_700.TIF
- SD figure 3/AS_714_04_800.TIF
- SD figure 3/AS_714_05_700.TIF
- SD figure 3/AS_714_05_800.TIF
- SD figure 3/AS_715_04_700.TIF
- SD figure 3/AS_715_04_800.TIF
- SD figure 3/AS_716_03_700.TIF
- SD figure 3/AS_716_03_800.TIF
- SD figure 3/AS_717_03_700.TIF
- SD figure 3/AS_717_03_800.TIF
- SD figure 3/AS_718_03_700.TIF
- SD figure 3/AS_718_03_800.TIF
- SD figure 3/SD_Figure 3A.tiff
- SD figure 3/SD_Figure_3B,C.xlsx
