# Supplementary material for: Determinants of chemoselectivity in ubiquitination by the J2 family of ubiquitin-conjugating enzymes
Source: EMBO J. 2024 Nov 12;43(24):6705–39. doi: 10.1038/s44318-024-00301-3 (PMC11649903; doi:10.1038/s44318-024-00301-3)
Supplement: Supplementary file 7 — Source data Fig. 3 [file 44318_2024_301_MOESM7_ESM.zip › SD figure 3/SD_Figure_3B,C.xlsx]

## Sheet: 3B and C
Source Data for Plots in Figures 3B and C
		WT		C87A		S89A		H94A		H94Q		T121A
	Time (min)	60	180	60	180	60	180	60	180	60	180	60	180
	Experiment 1	0.32852	0.00723	0.85328	0.69917	0.4024	0.45638	0.78233	0.23452	0.58708	0.47708	0.44138	0.20992
	Experiment 2	0.26821	0.0433	0.72809	0.73059	0.57963	0.22413	0.72765	0.27292	0.57006	0.33442	0.43746	0.11577
	Experiment 3	0.20909	0.02268	0.695	0.6934	0.61732	0.32555	0.60039	0.43308	0.60292	0.39798	0.46066	0.13624
	Average	0.268607	0.0244033	0.75879	0.70772	0.533117	0.335353	0.703457	0.313507	0.586687	0.40316	0.4465	0.153977
	Std. Deviation	0.059716	0.0180966	0.0834866	0.020015	0.114762	0.116435	0.0933516	0.105318	0.0164335	0.0714709	0.0124186	0.0495176
	Means Comparison by Tukey Test
		MeanDiff	SEM	q Value	Prob	Alpha	Sig	LCL	UCL
	C87A WT	0.49018	0.06041	11.4752	3.7425e-05	0.05	1	0.28727	0.6931
	S89A WT	0.26451	0.06041	6.19219	0.00898	0.05	1	0.0616	0.46742
	H94A WT	0.43485	0.06041	10.1799	0.000123404	0.05	1	0.23194	0.63776
	H94Q WT	0.31808	0.06041	7.44625	0.00212	0.05	1	0.11516	0.52099
	T121A WT	0.17789	0.06041	4.16451	0.09905	0.05	0	-0.02502	0.38081
