# Supplementary material for: Determinants of chemoselectivity in ubiquitination by the J2 family of ubiquitin-conjugating enzymes
Source: EMBO J. 2024 Nov 12;43(24):6705–39. doi: 10.1038/s44318-024-00301-3 (PMC11649903; doi:10.1038/s44318-024-00301-3)
Supplement: Supplementary file 8 — Source data Fig. 4 [file 44318_2024_301_MOESM8_ESM.zip]

Archive with 21 entries (21 files):
- SD figure 4/AST_1095_01_700.TIF
- SD figure 4/AST_1095_01_800.TIF
- SD figure 4/AST_1096_02_700.TIF
- SD figure 4/AST_1096_02_800.TIF
- SD figure 4/AST_798_01_700.TIF
- SD figure 4/AST_798_01_800.TIF
- SD figure 4/AST_800_01_700.TIF
- SD figure 4/AST_800_01_800.TIF
- SD figure 4/AS_528_03_700.TIF
- SD figure 4/AS_528_03_800.TIF
- SD figure 4/AS_529_02_700.TIF
- SD figure 4/AS_529_02_800.TIF
- SD figure 4/AS_531_02_700.TIF
- SD figure 4/AS_531_02_800.TIF
- SD figure 4/AS_532_02_700.TIF
- SD figure 4/AS_532_02_800.TIF
- SD figure 4/SD_Figure 4C,E,F,G,H.xlsx
- SD figure 4/SD_Figure_4A.tiff
- SD figure 4/SD_Figure_4B.tiff
- SD figure 4/SD_Figure_4D.tiff
- SD figure 4/SD_Figure_4I.tiff
