# Supplementary material for: Determinants of chemoselectivity in ubiquitination by the J2 family of ubiquitin-conjugating enzymes
Source: EMBO J. 2024 Nov 12;43(24):6705–39. doi: 10.1038/s44318-024-00301-3 (PMC11649903; doi:10.1038/s44318-024-00301-3)
Supplement: Supplementary file 8 — Source data Fig. 4 [file 44318_2024_301_MOESM8_ESM.zip › SD figure 4/SD_Figure 4C,E,F,G,H.xlsx]

## Sheet: Figure 4C
Ubc6 autoubiquitination without and with Doa10
														Statistical Analysis
ImageID	Time (min)	Ubc6 WT	Ubc6 S89A	Ubc6 H94A	Ubc6 H94Q		ImageID	Time (min)	Ubc6 WT	Ubc6 S89A	Ubc6 H94A	Ubc6 H94Q			Time (min)	N	Average	Standard Deviation
		no Doa10	no Doa10	no Doa10	no Doa10				w/ Doa10	w/ Doa10	w/ Doa10	w/ Doa10		WT Ubc6 no Doa10	2	3	0.02815	0.00824
AS_532_02	0	0	0	0	0		AS_529_02	0	0	0		0			5	3	0.07858	0.0152
	2	0.03763						2	0.28456						10	3	0.14165	0.03081
	5	0.09599						5	0.37191						30	3	0.26684	0.01229
	10	0.17642						10	0.41643						60	3	0.34534	0.02591
	30	0.27347	0.08071	0.08413	0.17018			30	0.50846	0.10601		0.23194		Ubc6 S89A no Doa10	2	2	0.00171	0.00571
	60	0.3723	0.13892	0.15343	0.25983			60	0.5859	0.20367		0.34262			5	2	0.00867	0.00913
AS_723_02	0	0	0	0	0		AS_534_02	0	0	0	0	0			10	2	0.01984	0.01247
	2	0.02279	-0.00233	0.00271	-0.00201			2	0.25242						30	3	0.07585	0.01125
	5	0.06791	0.00221	0.00445	0.01355			5	0.302						60	3	0.13327	0.01592
	10	0.11775	0.01103	0.01335	0.04399			10	0.34853					Ubc6 H94A no Doa10	2	2	0.0019	0.00115
	30	0.25266	0.06298	0.04237	0.12925			30	0.44167	0.0778	0.11642	0.23842			5	2	0.00716	0.00383
	60	0.32063	0.1153	0.07438	0.15632			60	0.50987	0.15678	0.18544	0.3402			10	2	0.01758	0.00599
AS_726_02	0	0	0	0	0		AS_703_03	0	0	0					30	3	0.06209	0.02098
	2	0.02401	0.00574	0.00109	0.01176			2	0.20483	0.00652					60	3	0.10566	0.04203
	5	0.07185	0.01512	0.00987	0.03567			5	0.29137	0.02148				Ubc6 H94Q no Doa10	2	2	0.00487	0.00974
	10	0.13079	0.02866	0.02182	0.07293			10	0.3751	0.04769					5	2	0.02461	0.01564
	30	0.27439	0.08385	0.05977	0.17356			30	0.48784	0.14816					10	2	0.05846	0.02046
	60	0.34309	0.14559	0.08915	0.24381			60	0.51692	0.24908					30	3	0.15767	0.02466
								0	0	0					60	3	0.21999	0.05571
								2	0.20836	0.00297				WT Ubc6 w/ Doa10	2	4	0.23754	0.0381
								5	0.29143	0.01998					5	4	0.31418	0.03881
								10	0.38538	0.04719					10	4	0.38136	0.02807
								30	0.47035	0.14993					30	4	0.47708	0.02828
								60	0.50662	0.25615					60	4	0.52983	0.03763
							AS_730_02	0			0	0		Ubc6 S89A w/ Doa10	2	2	0.00475	0.00251
								2			0.0034	0.02052			5	2	0.02073	0.00106
								5			0.01761	0.04886			10	2	0.04744	0.000350486
								10			0.0245	0.09508			30	4	0.12048	0.03495
								30			0.08532	0.21918			60	4	0.21642	0.04606
								60			0.14819	0.31923		Ubc6 H94A w/ Doa10	2	2	-0.000663401	0.00574
								0			0	0			5	2	0.01349	0.00583
								2			-0.00472	0.01847			10	2	0.02442	0.000106106
								5			0.00936	0.04097			30	3	0.09357	0.02004
								10			0.02435	0.08399			60	3	0.15877	0.02326
								30			0.07897	0.20013		Ubc6 H94Q w/ Doa10	2	2	0.01949	0.00145
								60			0.14267	0.29722			5	2	0.04492	0.00558
															10	2	0.08953	0.00785
															30	4	0.22242	0.01687
															60	4	0.32482	0.02118

## Sheet: Figure 4E
Ubiquitination WT/4KR/4KS Sbh2 in liposomes with WT Ubc6 and Doa10
								Statistical Analysis
ImageID	Time (min)	Sbh2 WT	Sbh2 4KR	Sbh2 4KS					Time (min)	N	Average	Standard Deviation
AS_375_02	0	0	0					Sbh2 WT	2	10	0.20463	0.03946
	2	0.18001	0.09841						5	10	0.34906	0.052
	5	0.31448	0.17404						10	10	0.46248	0.06209
	10	0.40647	0.22275						30	10	0.61398	0.05296
	30	0.5405	0.33644						60	10	0.67764	0.04928
	60	0.60067	0.37435					Sbh2 4KR	2	7	0.07856	0.02407
	0	0	0						5	7	0.14924	0.03728
	2	0.16787	0.08872						10	7	0.20383	0.04327
	5	0.27794	0.15905						30	7	0.3006	0.06488
	10	0.3795	0.21546						60	7	0.346	0.07994
	30	0.53316	0.31636					Sbh2 4KS	2	4	0.2335	0.06612
	60	0.60317	0.3881						5	4	0.39031	0.07108
AS_422_02	0	0	0						10	4	0.47314	0.0545
	2	0.1996	0.10288						30	4	0.62738	0.04735
	5	0.3521	0.18815						60	4	0.68489	0.04692
	10	0.45651	0.24895
	30	0.62206	0.36986
	60	0.70191	0.4272
	0	0	0
	2	0.18966	0.09319
	5	0.33435	0.1859
	10	0.45223	0.24862
	30	0.61589	0.37378
	60	0.69218	0.43531
AS_499_02	0	0
	2	0.15028
	5	0.28996
	10	0.39553
	30	0.57434
	60	0.65244
AS_632_02	0	0	0
	2	0.21719	0.07517
	5	0.37549	0.13431
	10	0.53042	0.1978
	30	0.65267	0.25996
	60	0.73119	0.29793
AS_735_02	0	0	0	0
	2	0.2064	0.04351	0.18002
	5	0.34143	0.09917	0.34667
	10	0.45636	0.13901	0.43295
	30	0.62162	0.21503	0.59203
	60	0.66991	0.23764	0.64973
AS_736_02	0	0	0	0
	2	0.19509	0.04799	0.17326
	5	0.34213	0.10406	0.31371
	10	0.44844	0.15423	0.41946
	30	0.60975	0.2328	0.58165
	60	0.6761	0.26149	0.64003
AS_854_02	0	0		0
	2	0.26595		0.28145
	5	0.43375		0.4416
	10	0.55099		0.52195
	30	0.68074		0.67504
	60	0.75312		0.73366
AS_855_02	0	0		0
	2	0.2742		0.29927
	5	0.429		0.45925
	10	0.54833		0.51823
	30	0.6891		0.66078
	60	0.69566		0.71614

## Sheet: Figure 4F
Ubiquitination WT/4KR/4KS Sbh2 in liposomes with WT Cue1/Ubc7 and Doa10
							Statistical Analysis
ImageID	Time (min)	Sbh2 WT	Sbh2 4KR	Sbh2 4KS				Time (min)	N	Average	Standard Deviation
AS_639_02	0	0	0				Sbh2 WT	2	7	0.16407	0.07603
	2	0.17465	0.00246					5	7	0.33968	0.09957
	5	0.30487	0.00423					10	7	0.46903	0.06749
	10	0.43086	0.01152					30	7	0.67985	0.08946
	30	0.61196	0.01331					60	7	0.76222	0.02915
	60	0.73903	0.03068				Sbh2 4KR	2	4	0.00182	0.00123
	0	0	0					5	4	0.000357272	0.00694
	2	0.14439	0.00217					10	4	0.00194	0.00852
	5	0.24438	0.00811					30	4	0.01196	0.00407
	10	0.3944	0.00597					60	4	0.02088	0.01088
	30	0.59308	0.0166				Sbh2 4KS	2	3	-0.01096	0.02399
	60	0.73108	0.0218					5	3	0.00255	0.02855
AS_640_02	0	0	0					10	3	0.01498	0.01482
	2	0.16424	0.00265					30	3	0.05869	0.0389
	5	0.34651	-0.00641					60	3	0.03875	0.00734
	10	0.44696	-0.00778
	30	0.65018	0.00692
	60	0.75445	0.02553
	0	0	0
	2	0.14215	-3.26523e-06
	5	0.20311	-0.0045
	10	0.40603	-0.00195
	30	0.59706	0.01099
	60	0.7357	0.0055
AS_861_02	0	0		0
	2	0.19779		-0.0226
	5	0.37881		-0.00505
	10	0.5741		-0.000579268
	30	0.78875		0.07863
	60	0.78079		0.0304
AS_866_02	0	0		0
	2	0.03504		-0.02689
	5	0.40205		-0.02143
	10	0.5312		0.02894
	30	0.71549		0.01386
	60	0.80121		0.04416
	0	0		0
	2	0.29023		0.01663
	5	0.49801		0.03413
	10	0.4997		0.01659
	30	0.8024		0.08356
	60	0.79325		0.04169

## Sheet: Figure 4G
Ubiquitination WT/4KR/4KS Sbh2 in liposomes with Ubc6 H94Q and Doa10
!!! For comparison, data obtained for WT Ubc6 is reproduced from Figure 4E (see there for source data)
ImageID	Time (min)	Sbh2 WT	Sbh2 4KR	Sbh2 4KS		Statistical Analysis
AS_500_02	0	0	0				Time (min)	N	Average	Standard Deviation
	2	0.02877	0.00789			Sbh2 WT	2	7	0.02527	0.00808
	5	0.06184	0.01124				5	7	0.05819	0.01074
	10	0.09952	0.01682				10	7	0.09889	0.01471
	30	0.19228	0.03164				30	7	0.19339	0.01349
	60	0.21246	0.0235				60	7	0.23835	0.03048
	0	0	0			Sbh2 4KR	2	3	0.00904	0.00102
	2	0.02628	0.00984				5	3	0.01471	0.00337
	5	0.0634	0.01492				10	3	0.01601	0.00462
	10	0.09938	0.01103				30	3	0.0269	0.01123
	30	0.18988	0.01407				60	3	0.02498	0.00835
	60	0.2282	0.01747			Sbh2 4KS	2	2	0.0115	0.00039594
AS_632_02	0	0	0				5	2	0.01828	0.00643
	2	0.03212	0.00938				10	2	0.02023	0.00824
	5	0.06624	0.01798				30	2	0.04835	0.00378
	10	0.11668	0.02016				60	2	0.048	0.01249
	30	0.19751	0.03497
	60	0.22032	0.03397
AS_746_02	0	0
	2	0.03663
	5	0.0734
	10	0.11824
	30	0.21421
	60	0.30383
	0	0
	2	0.01552
	5	0.04497
	10	0.09039
	30	0.1861
	60	0.23947
AS_854_02	0	0		0
	2	0.01537		0.01122
	5	0.04764		0.02283
	10	0.07729		0.02606
	30	0.17122		0.05103
	60	0.2394		0.05683
AS_855_02	0	0		0
	2	0.02222		0.01178
	5	0.04984		0.01374
	10	0.09071		0.01441
	30	0.20253		0.04568
	60	0.22478		0.03917

## Sheet: Figure 4H
Fraction of Sbh2 ubiquitination that is resistant to NaOH treatment, indicating modification of lysine residues
	Sbh2	WT	4KS	4KR	WT	WT
	E2	WT Ubc6	WT Ubc6	WT Ubc6	Ubc6 H94Q	Ubc7
		0.47068	0.14113	0.10332	1.0425	1.00707
		0.51002	0.05792	0.07606	1.02085
		0.50136	0.08007	0.09436	0.93868
		0.54859	0.0845		0.97244
		0.51197
		0.5165
	N	6	4	3	4	1
	Average	0.50985	0.09091	0.09125	0.99362
	Std. Dev.	0.02512	0.03544	0.01389	0.0469

## Sheet: Figure 4J
Figure 4J: NaOH-resistant and -sensitive Sbh2 ubiquitinations in reactions with co-reconstituted Doa10 and either yeast Ubc6 or a chimeric protein of the UBC domain of Ube2J2 and the linker and TM of Ubc6. Where indicated, samples were treated with NaOH to preserve only lysine modifications. Shown is the quantification of four experiments from two reconstitution. The NaOH sensitive fraction repre…
			WT Ubc6							Ube2J2 with linker and TM of Ubc6
	ImageID	Time (min)	Total	NaOH resistant	NaOH sensitive (derived)			ImageID	Time (min)	Total	NaOH resistant	NaOH sensitive (derived)
	AST_1085	0	0	0	0			AST_1086	0	0	0	0
		0.333	0.06314	0.01207	0.05107				0.333	0.10917	0.0104	0.09877
		0.75	0.12412	0.02723	0.09689				0.75	0.21106	0.025	0.18606
		1.5	0.19361	0.04802	0.14558				1.5	0.29175	0.03323	0.25852
		3	0.27833	0.07958	0.19874				3	0.37673	0.04179	0.33495
		5	0.34322	0.10494	0.23828				5	0.44593	0.05977	0.38616
		10	0.44137	0.14987	0.2915				10	0.52865	0.0767	0.45195
		20	0.52231	0.20001	0.3223				20	0.61042	0.09639	0.51403
	AST_1089	0	0	0	0			AST_1093	0	0	0	0
		0.333	0.05685	0.01164	0.04521				0.333	0.11563	0.00908	0.10655
		0.75	0.12234	0.02871	0.09363				0.75	0.22577	0.01946	0.20632
		1.5	0.19131	0.04816	0.14315				1.5	0.31783	0.03138	0.28645
		3	0.26669	0.07365	0.19304				3	0.41034	0.05128	0.35906
		5	0.33852	0.10221	0.2363				5	0.46925	0.06627	0.40298
		10	0.44009	0.14092	0.29917				10	0.54921	0.0874	0.46182
		20	0.53979	0.19226	0.34752				20	0.62654	0.1091	0.51744
	AST_1090	0	0	0	0			AST_1094	0	0	0	0
		0.333	0.06095	0.01235	0.04859				0.333	0.11949	0.00834	0.11115
		0.75	0.12841	0.02812	0.1003				0.75	0.22423	0.01889	0.20533
		1.5	0.20195	0.04791	0.15404				1.5	0.31292	0.03115	0.28177
		3	0.28843	0.07216	0.21626				3	0.40472	0.0473	0.35742
		5	0.34809	0.09922	0.24887				5	0.46982	0.05859	0.41122
		10	0.44417	0.14036	0.30381				10	0.5524	0.07909	0.4733
		20	0.53265	0.19664	0.33601				20	0.62683	0.1078	0.51903
	AST_1096	0	0	0	0			AST_1096	0	0	0	0
		0.75	0.22041	0.03031	0.10187				0.75	0.22041	0.02497	0.19545
		1.5	0.31256	0.05246	0.15788				1.5	0.31256	0.03893	0.27363
		3	0.41204	0.07642	0.22736				3	0.41204	0.05857	0.35348
		7	0.52079	0.12329	0.28864				7	0.52079	0.08276	0.43803
		15	0.611	0.19242	0.343				15	0.611	0.11091	0.50009
	For visualization, data was fitted to double exponential functions of the form: y = A1 * (1 - exp(-x/Tau1)) + A2 * (1 - exp(-x/Tau2))
		A1		A2		Tau1		Tau2		k1		k2
		Value	Standard Error	Value	Standard Error	Value	Standard Error	Value	Standard Error	Value	Standard Error	Value	Standard Error
	Ubc6 Total	0.17067	0.02087	0.40509	0.01325	0.97705	0.13417	8.57585	1.06444	1.02349	0.14055	0.11661	0.01447
	Ube2J2 Total	0.28712	0.01638	0.36058	0.01153	0.75151	0.05558	7.55492	0.81832	1.33066	0.09842	0.13236	0.01434
	Ubc6 NaOH insensitive	0.03438	0.02083	0.20566	0.01701	1.14722	0.78093	12.5278	4.8324	0.87167	0.59336	0.07982	0.03079
	Ube2J2 NaOH insensitive	0.0251	0.01804	0.09183	0.01136	0.91478	0.79592	9.33684	5.18807	1.09316	0.95112	0.1071	0.05951
	Ubc6 NaOH sensitive	0.13072	0.02408	0.21749	0.01885	0.91238	0.17708	6.4696	1.24476	1.09604	0.21272	0.15457	0.02974
	Ube2J2 NaOH sensitive	0.27123	0.01236	0.26019	0.01683	6.99913	0.95448	0.73198	0.06079	0.14287	0.01948	1.36616	0.11346
	Initial rates were estimated based on the first 45 s of the reaction by linear fitting. The intercept was set to 0.
		Slope		Statistics
		Value	Standard Error	Adj. R-Square
	Ubc6 Total	0.17058	0.00217	0.99822
	Ube2J2 Total	0.30037	0.00601	0.99561
	Ubc6 NaOH insensitive	0.03786	0.000501948	0.99807
	Ube2J2 NaOH insensitive	0.02923	0.00119	0.98197
	Ubc6 NaOH sensitive	0.13272	0.00212	0.99721
	Ube2J2 NaOH sensitive	0.27114	0.00666	0.9934
