# Supplementary material for: Determinants of chemoselectivity in ubiquitination by the J2 family of ubiquitin-conjugating enzymes
Source: EMBO J. 2024 Nov 12;43(24):6705–39. doi: 10.1038/s44318-024-00301-3 (PMC11649903; doi:10.1038/s44318-024-00301-3)
Supplement: Supplementary file 9 — Source data Fig. 5 [file 44318_2024_301_MOESM9_ESM.zip]

Archive with 3 entries (3 files):
- SD figure 5/AS_667_01_W.TIF
- SD figure 5/SD_Figure 5.xlsx
- SD figure 5/SD_Figure_5B.tiff
