# Supplementary material for: Determinants of chemoselectivity in ubiquitination by the J2 family of ubiquitin-conjugating enzymes
Source: EMBO J. 2024 Nov 12;43(24):6705–39. doi: 10.1038/s44318-024-00301-3 (PMC11649903; doi:10.1038/s44318-024-00301-3)
Supplement: Supplementary file 9 — Source data Fig. 5 [file 44318_2024_301_MOESM9_ESM.zip › SD figure 5/SD_Figure 5.xlsx]

## Sheet: 5C
Figure 5C: Discharge of the ubiquitin-loaded state of a soluble version of Ubc6 in the presence of increasing concentrations of glycerol
		Fraction Ubc6 loaded
	Time (min)	no glycerol	250 mM Glycerol	500 mM glycerol	1M glycerol
	0	0.91691	0.89693	0.89314	0.87033
	8	0.83394	0.5401	0.3215	0.11958
	16	0.73937	0.32147	0.12225	0.02165
	60	0.4471	0.05051	0.02589	0.01383
	120	0.25602	0.0349	0.02119	0.01256
	240	0.17967	0.03602	0.02278	0.02516
	The data was globally fitted to the following function, in which L0 is the ubiquitin/loaded fraction at time x = 0 (fixed), G the glyerol concentration, k1 the rate constant for hydrolysis,
	k2 the rate constant for reaction with glycerol, k3 for autoubiquitination; k1, k2, and k3 were set to "shared":
	L (x) =L0*(exp(-(k1+(k2*G)+k3)*x))+(((k3*L0)/(k1+(k2*G)+k3))*(1-exp(-(k1+(k2*G)+k3)*x)))
		k1	k1	k2	k2	k3	k3	G	G	L0	L0
		Value	Standard Error	Value	Standard Error	Value	Standard Error	Value	Standard Error	Value	Standard Error
	no glycerol	0.0135	0.000238978	0.000224119	2.55978e-06	0.00289	0.000155761	0	0	0.91691	0
	250 mM Glycerol	0.0135	0.000238978	0.000224119	2.55978e-06	0.00289	0.000155761	250	0	0.89639	0
	500 mM glycerol	0.0135	0.000238978	0.000224119	2.55978e-06	0.00289	0.000155761	500	0	0.89314	0
	1M glycerol	0.0135	0.000238978	0.000224119	2.55978e-06	0.00289	0.000155761	1000	0	0.87033	0
	This results in the following plots depicted as solid lines:
		Fraction Ubc6 loaded
	Time	no glycerol	250 mM Glycerol	500 mM glycerol	1M glycerol
	0	0.91691	0.89639	0.89314	0.87033
	0.24024	0.91394	0.88155	0.86661	0.82205
	0.48048	0.91098	0.86696	0.84089	0.77649
	0.72072	0.90804	0.85262	0.81594	0.73348
	0.96096	0.90511	0.83853	0.79176	0.69289
	1.2012	0.90218	0.82469	0.76831	0.65458
	1.44144	0.89927	0.81108	0.74557	0.61841
	1.68168	0.89637	0.79771	0.72353	0.58428
	1.92192	0.89349	0.78456	0.70215	0.55206
	2.16216	0.89061	0.77165	0.68143	0.52166
	2.4024	0.88775	0.75896	0.66133	0.49296
	2.64264	0.88489	0.74648	0.64184	0.46587
	2.88288	0.88205	0.73422	0.62295	0.4403
	3.12312	0.87922	0.72218	0.60463	0.41617
	3.36336	0.8764	0.71034	0.58687	0.39339
	3.6036	0.87359	0.6987	0.56964	0.37189
	3.84384	0.87079	0.68727	0.55294	0.3516
	4.08408	0.868	0.67603	0.53675	0.33245
	4.32432	0.86523	0.66499	0.52105	0.31437
	4.56456	0.86246	0.65414	0.50583	0.29731
	4.8048	0.85971	0.64347	0.49107	0.2812
	5.04505	0.85696	0.63299	0.47676	0.266
	5.28529	0.85423	0.62269	0.46288	0.25166
	5.52553	0.85151	0.61256	0.44942	0.23811
	5.76577	0.8488	0.60262	0.43638	0.22533
	6.00601	0.8461	0.59284	0.42373	0.21327
	6.24625	0.84341	0.58323	0.41146	0.20188
	6.48649	0.84073	0.57379	0.39957	0.19114
	6.72673	0.83806	0.56451	0.38804	0.18099
	6.96697	0.8354	0.55539	0.37686	0.17142
	7.20721	0.83275	0.54643	0.36602	0.16238
	7.44745	0.83012	0.53762	0.3555	0.15385
	7.68769	0.82749	0.52896	0.34531	0.1458
	7.92793	0.82487	0.52046	0.33543	0.1382
	8	0.82409	0.51793	0.33252	0.13601
	8.16817	0.82226	0.5121	0.32585	0.13103
	8.40841	0.81967	0.50388	0.31656	0.12426
	8.64865	0.81708	0.49581	0.30755	0.11787
	8.88889	0.81451	0.48787	0.29881	0.11184
	9.12913	0.81194	0.48007	0.29034	0.10615
	9.36937	0.80938	0.47241	0.28213	0.10078
	9.60961	0.80684	0.46488	0.27417	0.09571
	9.84985	0.8043	0.45748	0.26645	0.09092
	10.0901	0.80178	0.4502	0.25896	0.0864
	10.3303	0.79926	0.44306	0.2517	0.08214
	10.5706	0.79676	0.43603	0.24466	0.07812
	10.8108	0.79426	0.42913	0.23784	0.07432
	11.0511	0.79177	0.42234	0.23122	0.07073
	11.2913	0.7893	0.41568	0.22481	0.06735
	11.5315	0.78683	0.40912	0.21859	0.06416
	11.7718	0.78437	0.40268	0.21256	0.06114
	12.012	0.78192	0.39635	0.20671	0.0583
	12.2523	0.77949	0.39014	0.20104	0.05561
	12.4925	0.77706	0.38402	0.19554	0.05307
	12.7327	0.77464	0.37802	0.19021	0.05068
	12.973	0.77223	0.37211	0.18504	0.04842
	13.2132	0.76983	0.36631	0.18003	0.04629
	13.4535	0.76744	0.36061	0.17517	0.04428
	13.6937	0.76506	0.35501	0.17045	0.04238
	13.9339	0.76269	0.3495	0.16588	0.04059
	14.1742	0.76033	0.34409	0.16145	0.0389
	14.4144	0.75797	0.33877	0.15716	0.0373
	14.6547	0.75563	0.33355	0.15299	0.0358
	14.8949	0.7533	0.32841	0.14896	0.03437
	15.1351	0.75097	0.32336	0.14504	0.03303
	15.3754	0.74865	0.3184	0.14124	0.03176
	15.6156	0.74635	0.31353	0.13756	0.03057
	15.8559	0.74405	0.30874	0.13399	0.02944
	16	0.74267	0.3059	0.1319	0.02879
	16.0961	0.74176	0.30403	0.13053	0.02837
	16.3363	0.73948	0.2994	0.12718	0.02737
	16.5766	0.73721	0.29486	0.12392	0.02642
	16.8168	0.73495	0.29039	0.12077	0.02552
	17.0571	0.73269	0.286	0.11771	0.02468
	17.2973	0.73045	0.28168	0.11474	0.02388
	17.5375	0.72821	0.27744	0.11187	0.02313
	17.7778	0.72599	0.27327	0.10908	0.02241
	18.018	0.72377	0.26917	0.10637	0.02174
	18.2583	0.72156	0.26515	0.10375	0.02111
	18.4985	0.71936	0.26119	0.10121	0.02051
	18.7387	0.71717	0.2573	0.09874	0.01995
	18.979	0.71498	0.25348	0.09636	0.01941
	19.2192	0.71281	0.24973	0.09404	0.01891
	19.4595	0.71064	0.24604	0.09179	0.01844
	19.6997	0.70849	0.24241	0.08961	0.01799
	19.9399	0.70634	0.23885	0.0875	0.01757
	20.1802	0.7042	0.23534	0.08545	0.01717
	20.4204	0.70206	0.2319	0.08347	0.01679
	20.6607	0.69994	0.22852	0.08154	0.01644
	20.9009	0.69782	0.2252	0.07967	0.0161
	21.1411	0.69572	0.22193	0.07786	0.01578
	21.3814	0.69362	0.21872	0.07611	0.01549
	21.6216	0.69153	0.21556	0.07441	0.0152
	21.8619	0.68944	0.21246	0.07276	0.01494
	22.1021	0.68737	0.20941	0.07116	0.01469
	22.3423	0.6853	0.20642	0.0696	0.01445
	22.5826	0.68325	0.20348	0.0681	0.01422
	22.8228	0.6812	0.20058	0.06664	0.01401
	23.0631	0.67915	0.19774	0.06523	0.01381
	23.3033	0.67712	0.19495	0.06386	0.01363
	23.5435	0.67509	0.1922	0.06253	0.01345
	23.7838	0.67308	0.1895	0.06124	0.01328
	24.024	0.67107	0.18685	0.05999	0.01312
	24.2643	0.66906	0.18425	0.05877	0.01297
	24.5045	0.66707	0.18169	0.0576	0.01283
	24.7447	0.66508	0.17917	0.05646	0.0127
	24.985	0.66311	0.1767	0.05535	0.01257
	25.2252	0.66113	0.17427	0.05428	0.01245
	25.4655	0.65917	0.17188	0.05324	0.01234
	25.7057	0.65722	0.16953	0.05224	0.01224
	25.9459	0.65527	0.16722	0.05126	0.01214
	26.1862	0.65333	0.16495	0.05031	0.01204
	26.4264	0.6514	0.16273	0.0494	0.01195
	26.6667	0.64947	0.16054	0.04851	0.01187
	26.9069	0.64755	0.15839	0.04764	0.01179
	27.1471	0.64564	0.15627	0.04681	0.01172
	27.3874	0.64374	0.15419	0.04599	0.01165
	27.6276	0.64185	0.15215	0.04521	0.01158
	27.8679	0.63996	0.15014	0.04444	0.01152
	28.1081	0.63808	0.14817	0.0437	0.01146
	28.3483	0.63621	0.14623	0.04299	0.0114
	28.5886	0.63434	0.14433	0.04229	0.01135
	28.8288	0.63249	0.14245	0.04162	0.0113
	29.0691	0.63064	0.14061	0.04096	0.01125
	29.3093	0.62879	0.13881	0.04033	0.01121
	29.5495	0.62696	0.13703	0.03971	0.01117
	29.7898	0.62513	0.13528	0.03912	0.01113
	30.03	0.62331	0.13357	0.03854	0.01109
	30.2703	0.62149	0.13188	0.03798	0.01105
	30.5105	0.61968	0.13022	0.03744	0.01102
	30.7508	0.61788	0.12859	0.03691	0.01099
	30.991	0.61609	0.12699	0.0364	0.01096
	31.2312	0.6143	0.12542	0.0359	0.01093
	31.4715	0.61253	0.12387	0.03542	0.0109
	31.7117	0.61075	0.12235	0.03496	0.01088
	31.952	0.60899	0.12086	0.03451	0.01086
	32.1922	0.60723	0.11939	0.03407	0.01083
	32.4324	0.60548	0.11795	0.03364	0.01081
	32.6727	0.60374	0.11653	0.03323	0.01079
	32.9129	0.602	0.11514	0.03283	0.01077
	33.1531	0.60027	0.11377	0.03245	0.01076
	33.3934	0.59854	0.11243	0.03207	0.01074
	33.6336	0.59683	0.1111	0.03171	0.01072
	33.8739	0.59512	0.10981	0.03135	0.01071
	34.1141	0.59341	0.10853	0.03101	0.0107
	34.3543	0.59172	0.10727	0.03068	0.01068
	34.5946	0.59003	0.10604	0.03036	0.01067
	34.8348	0.58834	0.10483	0.03005	0.01066
	35.0751	0.58667	0.10364	0.02975	0.01065
	35.3153	0.58499	0.10247	0.02945	0.01064
	35.5556	0.58333	0.10132	0.02917	0.01063
	35.7958	0.58167	0.10019	0.02889	0.01062
	36.036	0.58002	0.09908	0.02863	0.01061
	36.2763	0.57838	0.09798	0.02837	0.0106
	36.5165	0.57674	0.09691	0.02812	0.01059
	36.7568	0.57511	0.09586	0.02787	0.01059
	36.997	0.57348	0.09482	0.02764	0.01058
	37.2372	0.57187	0.0938	0.02741	0.01057
	37.4775	0.57025	0.0928	0.02718	0.01057
	37.7177	0.56865	0.09182	0.02697	0.01056
	37.958	0.56705	0.09085	0.02676	0.01055
	38.1982	0.56546	0.0899	0.02656	0.01055
	38.4384	0.56387	0.08897	0.02636	0.01054
	38.6787	0.56229	0.08805	0.02617	0.01054
	38.9189	0.56071	0.08715	0.02599	0.01053
	39.1592	0.55914	0.08626	0.02581	0.01053
	39.3994	0.55758	0.08539	0.02563	0.01053
	39.6396	0.55603	0.08454	0.02547	0.01052
	39.8799	0.55448	0.0837	0.0253	0.01052
	40.1201	0.55293	0.08287	0.02515	0.01052
	40.3604	0.55139	0.08206	0.02499	0.01051
	40.6006	0.54986	0.08126	0.02484	0.01051
	40.8408	0.54834	0.08047	0.0247	0.01051
	41.0811	0.54682	0.0797	0.02456	0.0105
	41.3213	0.5453	0.07895	0.02442	0.0105
	41.5616	0.5438	0.0782	0.02429	0.0105
	41.8018	0.54229	0.07747	0.02417	0.0105
	42.042	0.5408	0.07675	0.02404	0.0105
	42.2823	0.53931	0.07604	0.02392	0.01049
	42.5225	0.53782	0.07535	0.02381	0.01049
	42.7628	0.53635	0.07467	0.02369	0.01049
	43.003	0.53487	0.074	0.02358	0.01049
	43.2432	0.53341	0.07334	0.02348	0.01049
	43.4835	0.53195	0.07269	0.02338	0.01049
	43.7237	0.53049	0.07205	0.02328	0.01048
	43.964	0.52904	0.07143	0.02318	0.01048
	44.2042	0.5276	0.07081	0.02309	0.01048
	44.4444	0.52616	0.07021	0.023	0.01048
	44.6847	0.52473	0.06961	0.02291	0.01048
	44.9249	0.5233	0.06903	0.02282	0.01048
	45.1652	0.52188	0.06846	0.02274	0.01048
	45.4054	0.52046	0.06789	0.02266	0.01048
	45.6457	0.51905	0.06734	0.02258	0.01048
	45.8859	0.51765	0.06679	0.02251	0.01047
	46.1261	0.51625	0.06626	0.02243	0.01047
	46.3664	0.51485	0.06573	0.02236	0.01047
	46.6066	0.51347	0.06522	0.02229	0.01047
	46.8469	0.51208	0.06471	0.02223	0.01047
	47.0871	0.51071	0.06421	0.02216	0.01047
	47.3273	0.50934	0.06372	0.0221	0.01047
	47.5676	0.50797	0.06324	0.02204	0.01047
	47.8078	0.50661	0.06276	0.02198	0.01047
	48.0481	0.50525	0.0623	0.02192	0.01047
	48.2883	0.5039	0.06184	0.02187	0.01047
	48.5285	0.50256	0.06139	0.02181	0.01047
	48.7688	0.50122	0.06095	0.02176	0.01047
	49.009	0.49988	0.06052	0.02171	0.01047
	49.2493	0.49855	0.06009	0.02166	0.01047
	49.4895	0.49723	0.05967	0.02161	0.01047
	49.7297	0.49591	0.05926	0.02157	0.01047
	49.97	0.4946	0.05885	0.02152	0.01047
	50.2102	0.49329	0.05846	0.02148	0.01047
	50.4504	0.49198	0.05806	0.02144	0.01047
	50.6907	0.49069	0.05768	0.0214	0.01047
	50.9309	0.48939	0.0573	0.02136	0.01046
	51.1712	0.48811	0.05693	0.02132	0.01046
	51.4114	0.48682	0.05657	0.02128	0.01046
	51.6516	0.48554	0.05621	0.02125	0.01046
	51.8919	0.48427	0.05586	0.02121	0.01046
	52.1321	0.483	0.05551	0.02118	0.01046
	52.3724	0.48174	0.05517	0.02115	0.01046
	52.6126	0.48048	0.05483	0.02111	0.01046
	52.8528	0.47923	0.05451	0.02108	0.01046
	53.0931	0.47798	0.05418	0.02105	0.01046
	53.3333	0.47674	0.05387	0.02102	0.01046
	53.5736	0.4755	0.05355	0.021	0.01046
	53.8138	0.47427	0.05325	0.02097	0.01046
	54.054	0.47304	0.05295	0.02094	0.01046
	54.2943	0.47181	0.05265	0.02092	0.01046
	54.5345	0.4706	0.05236	0.02089	0.01046
	54.7748	0.46938	0.05207	0.02087	0.01046
	55.015	0.46817	0.05179	0.02084	0.01046
	55.2553	0.46697	0.05152	0.02082	0.01046
	55.4955	0.46577	0.05124	0.0208	0.01046
	55.7357	0.46457	0.05098	0.02078	0.01046
	55.976	0.46338	0.05072	0.02076	0.01046
	56.2162	0.4622	0.05046	0.02074	0.01046
	56.4565	0.46102	0.0502	0.02072	0.01046
	56.6967	0.45984	0.04996	0.0207	0.01046
	56.9369	0.45867	0.04971	0.02068	0.01046
	57.1772	0.4575	0.04947	0.02066	0.01046
	57.4174	0.45634	0.04923	0.02065	0.01046
	57.6577	0.45518	0.049	0.02063	0.01046
	57.8979	0.45403	0.04877	0.02061	0.01046
	58.1381	0.45288	0.04855	0.0206	0.01046
	58.3784	0.45173	0.04833	0.02058	0.01046
	58.6186	0.45059	0.04811	0.02057	0.01046
	58.8589	0.44946	0.0479	0.02055	0.01046
	59.0991	0.44833	0.04769	0.02054	0.01046
	59.3393	0.4472	0.04749	0.02053	0.01046
	59.5796	0.44608	0.04728	0.02051	0.01046
	59.8198	0.44496	0.04709	0.0205	0.01046
	60	0.44412	0.04694	0.02049	0.01046
	60.0601	0.44385	0.04689	0.02049	0.01046
	60.3003	0.44274	0.0467	0.02048	0.01046
	60.5405	0.44163	0.04651	0.02047	0.01046
	60.7808	0.44053	0.04633	0.02046	0.01046
	61.021	0.43944	0.04614	0.02044	0.01046
	61.2613	0.43834	0.04597	0.02043	0.01046
	61.5015	0.43726	0.04579	0.02042	0.01046
	61.7417	0.43617	0.04562	0.02041	0.01046
	61.982	0.43509	0.04545	0.0204	0.01046
	62.2222	0.43402	0.04528	0.0204	0.01046
	62.4625	0.43295	0.04512	0.02039	0.01046
	62.7027	0.43188	0.04496	0.02038	0.01046
	62.9429	0.43082	0.0448	0.02037	0.01046
	63.1832	0.42976	0.04464	0.02036	0.01046
	63.4234	0.42871	0.04449	0.02035	0.01046
	63.6637	0.42766	0.04434	0.02035	0.01046
	63.9039	0.42662	0.04419	0.02034	0.01046
	64.1441	0.42557	0.04405	0.02033	0.01046
	64.3844	0.42454	0.0439	0.02032	0.01046
	64.6246	0.4235	0.04376	0.02032	0.01046
	64.8649	0.42247	0.04363	0.02031	0.01046
	65.1051	0.42145	0.04349	0.0203	0.01046
	65.3453	0.42043	0.04336	0.0203	0.01046
	65.5856	0.41941	0.04323	0.02029	0.01046
	65.8258	0.4184	0.0431	0.02029	0.01046
	66.0661	0.41739	0.04297	0.02028	0.01046
	66.3063	0.41638	0.04285	0.02027	0.01046
	66.5465	0.41538	0.04273	0.02027	0.01046
	66.7868	0.41439	0.04261	0.02026	0.01046
	67.027	0.41339	0.04249	0.02026	0.01046
	67.2673	0.4124	0.04237	0.02025	0.01046
	67.5075	0.41142	0.04226	0.02025	0.01046
	67.7477	0.41044	0.04215	0.02025	0.01046
	67.988	0.40946	0.04204	0.02024	0.01046
	68.2282	0.40849	0.04193	0.02024	0.01046
	68.4685	0.40752	0.04182	0.02023	0.01046
	68.7087	0.40655	0.04172	0.02023	0.01046
	68.9489	0.40559	0.04162	0.02022	0.01046
	69.1892	0.40463	0.04152	0.02022	0.01046
	69.4294	0.40367	0.04142	0.02022	0.01046
	69.6697	0.40272	0.04132	0.02021	0.01046
	69.9099	0.40177	0.04122	0.02021	0.01046
	70.1501	0.40083	0.04113	0.02021	0.01046
	70.3904	0.39989	0.04104	0.0202	0.01046
	70.6306	0.39896	0.04095	0.0202	0.01046
	70.8709	0.39802	0.04086	0.0202	0.01046
	71.1111	0.39709	0.04077	0.02019	0.01046
	71.3513	0.39617	0.04068	0.02019	0.01046
	71.5916	0.39525	0.0406	0.02019	0.01046
	71.8318	0.39433	0.04052	0.02019	0.01046
	72.0721	0.39341	0.04044	0.02018	0.01046
	72.3123	0.3925	0.04036	0.02018	0.01046
	72.5525	0.3916	0.04028	0.02018	0.01046
	72.7928	0.39069	0.0402	0.02018	0.01046
	73.033	0.38979	0.04012	0.02017	0.01046
	73.2733	0.3889	0.04005	0.02017	0.01046
	73.5135	0.388	0.03997	0.02017	0.01046
	73.7537	0.38711	0.0399	0.02017	0.01046
	73.994	0.38623	0.03983	0.02017	0.01046
	74.2342	0.38535	0.03976	0.02016	0.01046
	74.4745	0.38447	0.03969	0.02016	0.01046
	74.7147	0.38359	0.03962	0.02016	0.01046
	74.9549	0.38272	0.03956	0.02016	0.01046
	75.1952	0.38185	0.03949	0.02016	0.01046
	75.4354	0.38098	0.03943	0.02015	0.01046
	75.6757	0.38012	0.03937	0.02015	0.01046
	75.9159	0.37926	0.0393	0.02015	0.01046
	76.1562	0.37841	0.03924	0.02015	0.01046
	76.3964	0.37756	0.03918	0.02015	0.01046
	76.6366	0.37671	0.03912	0.02015	0.01046
	76.8769	0.37586	0.03907	0.02014	0.01046
	77.1171	0.37502	0.03901	0.02014	0.01046
	77.3574	0.37418	0.03895	0.02014	0.01046
	77.5976	0.37335	0.0389	0.02014	0.01046
	77.8378	0.37252	0.03885	0.02014	0.01046
	78.0781	0.37169	0.03879	0.02014	0.01046
	78.3183	0.37086	0.03874	0.02014	0.01046
	78.5586	0.37004	0.03869	0.02014	0.01046
	78.7988	0.36922	0.03864	0.02014	0.01046
	79.039	0.36841	0.03859	0.02013	0.01046
	79.2793	0.36759	0.03854	0.02013	0.01046
	79.5195	0.36678	0.03849	0.02013	0.01046
	79.7598	0.36598	0.03845	0.02013	0.01046
	80	0.36517	0.0384	0.02013	0.01046
	80.2402	0.36437	0.03836	0.02013	0.01046
	80.4805	0.36358	0.03831	0.02013	0.01046
	80.7207	0.36278	0.03827	0.02013	0.01046
	80.961	0.36199	0.03823	0.02013	0.01046
	81.2012	0.36121	0.03818	0.02013	0.01046
	81.4414	0.36042	0.03814	0.02013	0.01046
	81.6817	0.35964	0.0381	0.02012	0.01046
	81.9219	0.35886	0.03806	0.02012	0.01046
	82.1622	0.35809	0.03802	0.02012	0.01046
	82.4024	0.35732	0.03798	0.02012	0.01046
	82.6426	0.35655	0.03795	0.02012	0.01046
	82.8829	0.35578	0.03791	0.02012	0.01046
	83.1231	0.35502	0.03787	0.02012	0.01046
	83.3634	0.35426	0.03784	0.02012	0.01046
	83.6036	0.3535	0.0378	0.02012	0.01046
	83.8438	0.35275	0.03776	0.02012	0.01046
	84.0841	0.352	0.03773	0.02012	0.01046
	84.3243	0.35125	0.0377	0.02012	0.01046
	84.5646	0.3505	0.03766	0.02012	0.01046
	84.8048	0.34976	0.03763	0.02012	0.01046
	85.0451	0.34902	0.0376	0.02012	0.01046
	85.2853	0.34829	0.03757	0.02012	0.01046
	85.5255	0.34755	0.03754	0.02011	0.01046
	85.7658	0.34682	0.03751	0.02011	0.01046
	86.006	0.3461	0.03748	0.02011	0.01046
	86.2463	0.34537	0.03745	0.02011	0.01046
	86.4865	0.34465	0.03742	0.02011	0.01046
	86.7267	0.34393	0.03739	0.02011	0.01046
	86.967	0.34321	0.03736	0.02011	0.01046
	87.2072	0.3425	0.03734	0.02011	0.01046
	87.4475	0.34179	0.03731	0.02011	0.01046
	87.6877	0.34108	0.03728	0.02011	0.01046
	87.9279	0.34038	0.03726	0.02011	0.01046
	88.1682	0.33967	0.03723	0.02011	0.01046
	88.4084	0.33897	0.03721	0.02011	0.01046
	88.6487	0.33828	0.03718	0.02011	0.01046
	88.8889	0.33758	0.03716	0.02011	0.01046
	89.1291	0.33689	0.03713	0.02011	0.01046
	89.3694	0.3362	0.03711	0.02011	0.01046
	89.6096	0.33552	0.03709	0.02011	0.01046
	89.8499	0.33483	0.03706	0.02011	0.01046
	90.0901	0.33415	0.03704	0.02011	0.01046
	90.3303	0.33348	0.03702	0.02011	0.01046
	90.5706	0.3328	0.037	0.02011	0.01046
	90.8108	0.33213	0.03698	0.02011	0.01046
	91.0511	0.33146	0.03696	0.02011	0.01046
	91.2913	0.33079	0.03694	0.02011	0.01046
	91.5315	0.33013	0.03692	0.02011	0.01046
	91.7718	0.32946	0.0369	0.02011	0.01046
	92.012	0.3288	0.03688	0.02011	0.01046
	92.2523	0.32815	0.03686	0.02011	0.01046
	92.4925	0.32749	0.03684	0.02011	0.01046
	92.7327	0.32684	0.03682	0.02011	0.01046
	92.973	0.32619	0.0368	0.02011	0.01046
	93.2132	0.32555	0.03679	0.02011	0.01046
	93.4535	0.3249	0.03677	0.02011	0.01046
	93.6937	0.32426	0.03675	0.02011	0.01046
	93.9339	0.32362	0.03674	0.02011	0.01046
	94.1742	0.32299	0.03672	0.0201	0.01046
	94.4144	0.32235	0.0367	0.0201	0.01046
	94.6547	0.32172	0.03669	0.0201	0.01046
	94.8949	0.32109	0.03667	0.0201	0.01046
	95.1351	0.32046	0.03666	0.0201	0.01046
	95.3754	0.31984	0.03664	0.0201	0.01046
	95.6156	0.31922	0.03663	0.0201	0.01046
	95.8559	0.3186	0.03661	0.0201	0.01046
	96.0961	0.31798	0.0366	0.0201	0.01046
	96.3363	0.31737	0.03658	0.0201	0.01046
	96.5766	0.31676	0.03657	0.0201	0.01046
	96.8168	0.31615	0.03656	0.0201	0.01046
	97.0571	0.31554	0.03654	0.0201	0.01046
	97.2973	0.31494	0.03653	0.0201	0.01046
	97.5375	0.31433	0.03652	0.0201	0.01046
	97.7778	0.31373	0.0365	0.0201	0.01046
	98.018	0.31314	0.03649	0.0201	0.01046
	98.2583	0.31254	0.03648	0.0201	0.01046
	98.4985	0.31195	0.03647	0.0201	0.01046
	98.7387	0.31136	0.03645	0.0201	0.01046
	98.979	0.31077	0.03644	0.0201	0.01046
	99.2192	0.31018	0.03643	0.0201	0.01046
	99.4595	0.3096	0.03642	0.0201	0.01046
	99.6997	0.30902	0.03641	0.0201	0.01046
	99.9399	0.30844	0.0364	0.0201	0.01046
	100.18	0.30786	0.03639	0.0201	0.01046
	100.42	0.30729	0.03638	0.0201	0.01046
	100.661	0.30672	0.03637	0.0201	0.01046
	100.901	0.30615	0.03636	0.0201	0.01046
	101.141	0.30558	0.03635	0.0201	0.01046
	101.381	0.30501	0.03634	0.0201	0.01046
	101.622	0.30445	0.03633	0.0201	0.01046
	101.862	0.30389	0.03632	0.0201	0.01046
	102.102	0.30333	0.03631	0.0201	0.01046
	102.342	0.30277	0.0363	0.0201	0.01046
	102.583	0.30222	0.03629	0.0201	0.01046
	102.823	0.30166	0.03628	0.0201	0.01046
	103.063	0.30111	0.03627	0.0201	0.01046
	103.303	0.30057	0.03627	0.0201	0.01046
	103.544	0.30002	0.03626	0.0201	0.01046
	103.784	0.29948	0.03625	0.0201	0.01046
	104.024	0.29894	0.03624	0.0201	0.01046
	104.264	0.2984	0.03623	0.0201	0.01046
	104.504	0.29786	0.03622	0.0201	0.01046
	104.745	0.29732	0.03622	0.0201	0.01046
	104.985	0.29679	0.03621	0.0201	0.01046
	105.225	0.29626	0.0362	0.0201	0.01046
	105.465	0.29573	0.03619	0.0201	0.01046
	105.706	0.2952	0.03619	0.0201	0.01046
	105.946	0.29468	0.03618	0.0201	0.01046
	106.186	0.29416	0.03617	0.0201	0.01046
	106.426	0.29364	0.03617	0.0201	0.01046
	106.667	0.29312	0.03616	0.0201	0.01046
	106.907	0.2926	0.03615	0.0201	0.01046
	107.147	0.29209	0.03615	0.0201	0.01046
	107.387	0.29157	0.03614	0.0201	0.01046
	107.628	0.29106	0.03613	0.0201	0.01046
	107.868	0.29055	0.03613	0.0201	0.01046
	108.108	0.29005	0.03612	0.0201	0.01046
	108.348	0.28954	0.03612	0.0201	0.01046
	108.589	0.28904	0.03611	0.0201	0.01046
	108.829	0.28854	0.03611	0.0201	0.01046
	109.069	0.28804	0.0361	0.0201	0.01046
	109.309	0.28755	0.03609	0.0201	0.01046
	109.55	0.28705	0.03609	0.0201	0.01046
	109.79	0.28656	0.03608	0.0201	0.01046
	110.03	0.28607	0.03608	0.0201	0.01046
	110.27	0.28558	0.03607	0.0201	0.01046
	110.511	0.28509	0.03607	0.0201	0.01046
	110.751	0.28461	0.03606	0.0201	0.01046
	110.991	0.28412	0.03606	0.0201	0.01046
	111.231	0.28364	0.03605	0.0201	0.01046
	111.471	0.28316	0.03605	0.0201	0.01046
	111.712	0.28269	0.03604	0.0201	0.01046
	111.952	0.28221	0.03604	0.0201	0.01046
	112.192	0.28174	0.03603	0.0201	0.01046
	112.432	0.28126	0.03603	0.0201	0.01046
	112.673	0.28079	0.03603	0.0201	0.01046
	112.913	0.28033	0.03602	0.0201	0.01046
	113.153	0.27986	0.03602	0.0201	0.01046
	113.393	0.2794	0.03601	0.0201	0.01046
	113.634	0.27893	0.03601	0.0201	0.01046
	113.874	0.27847	0.03601	0.0201	0.01046
	114.114	0.27801	0.036	0.0201	0.01046
	114.354	0.27756	0.036	0.0201	0.01046
	114.595	0.2771	0.03599	0.0201	0.01046
	114.835	0.27665	0.03599	0.0201	0.01046
	115.075	0.2762	0.03599	0.0201	0.01046
	115.315	0.27574	0.03598	0.0201	0.01046
	115.556	0.2753	0.03598	0.0201	0.01046
	115.796	0.27485	0.03598	0.0201	0.01046
	116.036	0.27441	0.03597	0.0201	0.01046
	116.276	0.27396	0.03597	0.0201	0.01046
	116.517	0.27352	0.03597	0.0201	0.01046
	116.757	0.27308	0.03596	0.0201	0.01046
	116.997	0.27264	0.03596	0.0201	0.01046
	117.237	0.27221	0.03596	0.0201	0.01046
	117.477	0.27177	0.03595	0.0201	0.01046
	117.718	0.27134	0.03595	0.0201	0.01046
	117.958	0.27091	0.03595	0.0201	0.01046
	118.198	0.27048	0.03595	0.0201	0.01046
	118.438	0.27005	0.03594	0.0201	0.01046
	118.679	0.26963	0.03594	0.0201	0.01046
	118.919	0.2692	0.03594	0.0201	0.01046
	119.159	0.26878	0.03593	0.0201	0.01046
	119.399	0.26836	0.03593	0.0201	0.01046
	119.64	0.26794	0.03593	0.0201	0.01046
	119.88	0.26752	0.03593	0.0201	0.01046
	120	0.26731	0.03592	0.0201	0.01046
	120.12	0.26711	0.03592	0.0201	0.01046
	120.36	0.26669	0.03592	0.0201	0.01046
	120.601	0.26628	0.03592	0.0201	0.01046
	120.841	0.26587	0.03592	0.0201	0.01046
	121.081	0.26546	0.03591	0.0201	0.01046
	121.321	0.26505	0.03591	0.0201	0.01046
	121.562	0.26464	0.03591	0.0201	0.01046
	121.802	0.26424	0.03591	0.0201	0.01046
	122.042	0.26384	0.0359	0.0201	0.01046
	122.282	0.26344	0.0359	0.0201	0.01046
	122.523	0.26304	0.0359	0.0201	0.01046
	122.763	0.26264	0.0359	0.0201	0.01046
	123.003	0.26224	0.0359	0.0201	0.01046
	123.243	0.26185	0.03589	0.0201	0.01046
	123.483	0.26145	0.03589	0.0201	0.01046
	123.724	0.26106	0.03589	0.0201	0.01046
	123.964	0.26067	0.03589	0.0201	0.01046
	124.204	0.26028	0.03589	0.0201	0.01046
	124.444	0.25989	0.03589	0.0201	0.01046
	124.685	0.25951	0.03588	0.0201	0.01046
	124.925	0.25912	0.03588	0.0201	0.01046
	125.165	0.25874	0.03588	0.0201	0.01046
	125.405	0.25836	0.03588	0.0201	0.01046
	125.646	0.25798	0.03588	0.0201	0.01046
	125.886	0.2576	0.03587	0.0201	0.01046
	126.126	0.25722	0.03587	0.0201	0.01046
	126.366	0.25685	0.03587	0.0201	0.01046
	126.607	0.25647	0.03587	0.0201	0.01046
	126.847	0.2561	0.03587	0.0201	0.01046
	127.087	0.25573	0.03587	0.0201	0.01046
	127.327	0.25536	0.03587	0.0201	0.01046
	127.568	0.25499	0.03586	0.0201	0.01046
	127.808	0.25462	0.03586	0.0201	0.01046
	128.048	0.25426	0.03586	0.0201	0.01046
	128.288	0.2539	0.03586	0.0201	0.01046
	128.529	0.25353	0.03586	0.0201	0.01046
	128.769	0.25317	0.03586	0.0201	0.01046
	129.009	0.25281	0.03586	0.0201	0.01046
	129.249	0.25245	0.03585	0.0201	0.01046
	129.489	0.2521	0.03585	0.0201	0.01046
	129.73	0.25174	0.03585	0.0201	0.01046
	129.97	0.25139	0.03585	0.0201	0.01046
	130.21	0.25104	0.03585	0.0201	0.01046
	130.45	0.25068	0.03585	0.0201	0.01046
	130.691	0.25034	0.03585	0.0201	0.01046
	130.931	0.24999	0.03585	0.0201	0.01046
	131.171	0.24964	0.03584	0.0201	0.01046
	131.411	0.24929	0.03584	0.0201	0.01046
	131.652	0.24895	0.03584	0.0201	0.01046
	131.892	0.24861	0.03584	0.0201	0.01046
	132.132	0.24827	0.03584	0.0201	0.01046
	132.372	0.24792	0.03584	0.0201	0.01046
	132.613	0.24759	0.03584	0.0201	0.01046
	132.853	0.24725	0.03584	0.0201	0.01046
	133.093	0.24691	0.03584	0.0201	0.01046
	133.333	0.24658	0.03584	0.0201	0.01046
	133.574	0.24624	0.03583	0.0201	0.01046
	133.814	0.24591	0.03583	0.0201	0.01046
	134.054	0.24558	0.03583	0.0201	0.01046
	134.294	0.24525	0.03583	0.0201	0.01046
	134.535	0.24492	0.03583	0.0201	0.01046
	134.775	0.24459	0.03583	0.0201	0.01046
	135.015	0.24427	0.03583	0.0201	0.01046
	135.255	0.24394	0.03583	0.0201	0.01046
	135.495	0.24362	0.03583	0.0201	0.01046
	135.736	0.2433	0.03583	0.0201	0.01046
	135.976	0.24298	0.03583	0.0201	0.01046
	136.216	0.24266	0.03582	0.0201	0.01046
	136.456	0.24234	0.03582	0.0201	0.01046
	136.697	0.24202	0.03582	0.0201	0.01046
	136.937	0.24171	0.03582	0.0201	0.01046
	137.177	0.24139	0.03582	0.0201	0.01046
	137.417	0.24108	0.03582	0.0201	0.01046
	137.658	0.24077	0.03582	0.0201	0.01046
	137.898	0.24046	0.03582	0.0201	0.01046
	138.138	0.24015	0.03582	0.0201	0.01046
	138.378	0.23984	0.03582	0.0201	0.01046
	138.619	0.23953	0.03582	0.0201	0.01046
	138.859	0.23923	0.03582	0.0201	0.01046
	139.099	0.23892	0.03582	0.0201	0.01046
	139.339	0.23862	0.03582	0.0201	0.01046
	139.58	0.23832	0.03582	0.0201	0.01046
	139.82	0.23801	0.03581	0.0201	0.01046
	140.06	0.23771	0.03581	0.0201	0.01046
	140.3	0.23742	0.03581	0.0201	0.01046
	140.541	0.23712	0.03581	0.0201	0.01046
	140.781	0.23682	0.03581	0.0201	0.01046
	141.021	0.23653	0.03581	0.0201	0.01046
	141.261	0.23623	0.03581	0.0201	0.01046
	141.501	0.23594	0.03581	0.0201	0.01046
	141.742	0.23565	0.03581	0.0201	0.01046
	141.982	0.23536	0.03581	0.0201	0.01046
	142.222	0.23507	0.03581	0.0201	0.01046
	142.462	0.23478	0.03581	0.0201	0.01046
	142.703	0.23449	0.03581	0.0201	0.01046
	142.943	0.23421	0.03581	0.0201	0.01046
	143.183	0.23392	0.03581	0.0201	0.01046
	143.423	0.23364	0.03581	0.0201	0.01046
	143.664	0.23335	0.03581	0.0201	0.01046
	143.904	0.23307	0.03581	0.0201	0.01046
	144.144	0.23279	0.03581	0.0201	0.01046
	144.384	0.23251	0.0358	0.0201	0.01046
	144.625	0.23223	0.0358	0.0201	0.01046
	144.865	0.23196	0.0358	0.0201	0.01046
	145.105	0.23168	0.0358	0.0201	0.01046
	145.345	0.23141	0.0358	0.0201	0.01046
	145.586	0.23113	0.0358	0.0201	0.01046
	145.826	0.23086	0.0358	0.0201	0.01046
	146.066	0.23059	0.0358	0.0201	0.01046
	146.306	0.23032	0.0358	0.0201	0.01046
	146.547	0.23005	0.0358	0.0201	0.01046
	146.787	0.22978	0.0358	0.0201	0.01046
	147.027	0.22951	0.0358	0.0201	0.01046
	147.267	0.22924	0.0358	0.0201	0.01046
	147.508	0.22898	0.0358	0.0201	0.01046
	147.748	0.22871	0.0358	0.0201	0.01046
	147.988	0.22845	0.0358	0.0201	0.01046
	148.228	0.22819	0.0358	0.0201	0.01046
	148.468	0.22793	0.0358	0.0201	0.01046
	148.709	0.22767	0.0358	0.0201	0.01046
	148.949	0.22741	0.0358	0.0201	0.01046
	149.189	0.22715	0.0358	0.0201	0.01046
	149.429	0.22689	0.0358	0.0201	0.01046
	149.67	0.22663	0.0358	0.0201	0.01046
	149.91	0.22638	0.0358	0.0201	0.01046
	150.15	0.22613	0.0358	0.0201	0.01046
	150.39	0.22587	0.0358	0.0201	0.01046
	150.631	0.22562	0.0358	0.0201	0.01046
	150.871	0.22537	0.0358	0.0201	0.01046
	151.111	0.22512	0.0358	0.0201	0.01046
	151.351	0.22487	0.0358	0.0201	0.01046
	151.592	0.22462	0.03579	0.0201	0.01046
	151.832	0.22437	0.03579	0.0201	0.01046
	152.072	0.22413	0.03579	0.0201	0.01046
	152.312	0.22388	0.03579	0.0201	0.01046
	152.553	0.22364	0.03579	0.0201	0.01046
	152.793	0.22339	0.03579	0.0201	0.01046
	153.033	0.22315	0.03579	0.0201	0.01046
	153.273	0.22291	0.03579	0.0201	0.01046
	153.514	0.22267	0.03579	0.0201	0.01046
	153.754	0.22243	0.03579	0.0201	0.01046
	153.994	0.22219	0.03579	0.0201	0.01046
	154.234	0.22195	0.03579	0.0201	0.01046
	154.474	0.22172	0.03579	0.0201	0.01046
	154.715	0.22148	0.03579	0.0201	0.01046
	154.955	0.22124	0.03579	0.0201	0.01046
	155.195	0.22101	0.03579	0.0201	0.01046
	155.435	0.22078	0.03579	0.0201	0.01046
	155.676	0.22055	0.03579	0.0201	0.01046
	155.916	0.22031	0.03579	0.0201	0.01046
	156.156	0.22008	0.03579	0.0201	0.01046
	156.396	0.21985	0.03579	0.0201	0.01046
	156.637	0.21963	0.03579	0.0201	0.01046
	156.877	0.2194	0.03579	0.0201	0.01046
	157.117	0.21917	0.03579	0.0201	0.01046
	157.357	0.21895	0.03579	0.0201	0.01046
	157.598	0.21872	0.03579	0.0201	0.01046
	157.838	0.2185	0.03579	0.0201	0.01046
	158.078	0.21827	0.03579	0.0201	0.01046
	158.318	0.21805	0.03579	0.0201	0.01046
	158.559	0.21783	0.03579	0.0201	0.01046
	158.799	0.21761	0.03579	0.0201	0.01046
	159.039	0.21739	0.03579	0.0201	0.01046
	159.279	0.21717	0.03579	0.0201	0.01046
	159.52	0.21695	0.03579	0.0201	0.01046
	159.76	0.21673	0.03579	0.0201	0.01046
	160	0.21652	0.03579	0.0201	0.01046
	160.24	0.2163	0.03579	0.0201	0.01046
	160.48	0.21609	0.03579	0.0201	0.01046
	160.721	0.21587	0.03579	0.0201	0.01046
	160.961	0.21566	0.03579	0.0201	0.01046
	161.201	0.21545	0.03579	0.0201	0.01046
	161.441	0.21524	0.03579	0.0201	0.01046
	161.682	0.21503	0.03579	0.0201	0.01046
	161.922	0.21482	0.03579	0.0201	0.01046
	162.162	0.21461	0.03579	0.0201	0.01046
	162.402	0.2144	0.03579	0.0201	0.01046
	162.643	0.21419	0.03579	0.0201	0.01046
	162.883	0.21399	0.03579	0.0201	0.01046
	163.123	0.21378	0.03579	0.0201	0.01046
	163.363	0.21358	0.03579	0.0201	0.01046
	163.604	0.21337	0.03579	0.0201	0.01046
	163.844	0.21317	0.03579	0.0201	0.01046
	164.084	0.21297	0.03579	0.0201	0.01046
	164.324	0.21277	0.03579	0.0201	0.01046
	164.565	0.21257	0.03579	0.0201	0.01046
	164.805	0.21237	0.03579	0.0201	0.01046
	165.045	0.21217	0.03579	0.0201	0.01046
	165.285	0.21197	0.03579	0.0201	0.01046
	165.526	0.21177	0.03579	0.0201	0.01046
	165.766	0.21157	0.03579	0.0201	0.01046
	166.006	0.21138	0.03579	0.0201	0.01046
	166.246	0.21118	0.03579	0.0201	0.01046
	166.486	0.21099	0.03579	0.0201	0.01046
	166.727	0.21079	0.03579	0.0201	0.01046
	166.967	0.2106	0.03578	0.0201	0.01046
	167.207	0.21041	0.03578	0.0201	0.01046
	167.447	0.21022	0.03578	0.0201	0.01046
	167.688	0.21003	0.03578	0.0201	0.01046
	167.928	0.20984	0.03578	0.0201	0.01046
	168.168	0.20965	0.03578	0.0201	0.01046
	168.408	0.20946	0.03578	0.0201	0.01046
	168.649	0.20927	0.03578	0.0201	0.01046
	168.889	0.20908	0.03578	0.0201	0.01046
	169.129	0.2089	0.03578	0.0201	0.01046
	169.369	0.20871	0.03578	0.0201	0.01046
	169.61	0.20853	0.03578	0.0201	0.01046
	169.85	0.20834	0.03578	0.0201	0.01046
	170.09	0.20816	0.03578	0.0201	0.01046
	170.33	0.20798	0.03578	0.0201	0.01046
	170.571	0.2078	0.03578	0.0201	0.01046
	170.811	0.20761	0.03578	0.0201	0.01046
	171.051	0.20743	0.03578	0.0201	0.01046
	171.291	0.20725	0.03578	0.0201	0.01046
	171.532	0.20707	0.03578	0.0201	0.01046
	171.772	0.2069	0.03578	0.0201	0.01046
	172.012	0.20672	0.03578	0.0201	0.01046
	172.252	0.20654	0.03578	0.0201	0.01046
	172.492	0.20637	0.03578	0.0201	0.01046
	172.733	0.20619	0.03578	0.0201	0.01046
	172.973	0.20601	0.03578	0.0201	0.01046
	173.213	0.20584	0.03578	0.0201	0.01046
	173.453	0.20567	0.03578	0.0201	0.01046
	173.694	0.20549	0.03578	0.0201	0.01046
	173.934	0.20532	0.03578	0.0201	0.01046
	174.174	0.20515	0.03578	0.0201	0.01046
	174.414	0.20498	0.03578	0.0201	0.01046
	174.655	0.20481	0.03578	0.0201	0.01046
	174.895	0.20464	0.03578	0.0201	0.01046
	175.135	0.20447	0.03578	0.0201	0.01046
	175.375	0.2043	0.03578	0.0201	0.01046
	175.616	0.20414	0.03578	0.0201	0.01046
	175.856	0.20397	0.03578	0.0201	0.01046
	176.096	0.2038	0.03578	0.0201	0.01046
	176.336	0.20364	0.03578	0.0201	0.01046
	176.577	0.20347	0.03578	0.0201	0.01046
	176.817	0.20331	0.03578	0.0201	0.01046
	177.057	0.20314	0.03578	0.0201	0.01046
	177.297	0.20298	0.03578	0.0201	0.01046
	177.538	0.20282	0.03578	0.0201	0.01046
	177.778	0.20266	0.03578	0.0201	0.01046
	178.018	0.2025	0.03578	0.0201	0.01046
	178.258	0.20234	0.03578	0.0201	0.01046
	178.499	0.20218	0.03578	0.0201	0.01046
	178.739	0.20202	0.03578	0.0201	0.01046
	178.979	0.20186	0.03578	0.0201	0.01046
	179.219	0.2017	0.03578	0.0201	0.01046
	179.459	0.20154	0.03578	0.0201	0.01046
	179.7	0.20139	0.03578	0.0201	0.01046
	179.94	0.20123	0.03578	0.0201	0.01046
	180.18	0.20108	0.03578	0.0201	0.01046
	180.42	0.20092	0.03578	0.0201	0.01046
	180.661	0.20077	0.03578	0.0201	0.01046
	180.901	0.20061	0.03578	0.0201	0.01046
	181.141	0.20046	0.03578	0.0201	0.01046
	181.381	0.20031	0.03578	0.0201	0.01046
	181.622	0.20016	0.03578	0.0201	0.01046
	181.862	0.20001	0.03578	0.0201	0.01046
	182.102	0.19985	0.03578	0.0201	0.01046
	182.342	0.1997	0.03578	0.0201	0.01046
	182.583	0.19956	0.03578	0.0201	0.01046
	182.823	0.19941	0.03578	0.0201	0.01046
	183.063	0.19926	0.03578	0.0201	0.01046
	183.303	0.19911	0.03578	0.0201	0.01046
	183.544	0.19896	0.03578	0.0201	0.01046
	183.784	0.19882	0.03578	0.0201	0.01046
	184.024	0.19867	0.03578	0.0201	0.01046
	184.264	0.19853	0.03578	0.0201	0.01046
	184.505	0.19838	0.03578	0.0201	0.01046
	184.745	0.19824	0.03578	0.0201	0.01046
	184.985	0.19809	0.03578	0.0201	0.01046
	185.225	0.19795	0.03578	0.0201	0.01046
	185.465	0.19781	0.03578	0.0201	0.01046
	185.706	0.19767	0.03578	0.0201	0.01046
	185.946	0.19752	0.03578	0.0201	0.01046
	186.186	0.19738	0.03578	0.0201	0.01046
	186.426	0.19724	0.03578	0.0201	0.01046
	186.667	0.1971	0.03578	0.0201	0.01046
	186.907	0.19696	0.03578	0.0201	0.01046
	187.147	0.19683	0.03578	0.0201	0.01046
	187.387	0.19669	0.03578	0.0201	0.01046
	187.628	0.19655	0.03578	0.0201	0.01046
	187.868	0.19641	0.03578	0.0201	0.01046
	188.108	0.19628	0.03578	0.0201	0.01046
	188.348	0.19614	0.03578	0.0201	0.01046
	188.589	0.196	0.03578	0.0201	0.01046
	188.829	0.19587	0.03578	0.0201	0.01046
	189.069	0.19574	0.03578	0.0201	0.01046
	189.309	0.1956	0.03578	0.0201	0.01046
	189.55	0.19547	0.03578	0.0201	0.01046
	189.79	0.19534	0.03578	0.0201	0.01046
	190.03	0.1952	0.03578	0.0201	0.01046
	190.27	0.19507	0.03578	0.0201	0.01046
	190.511	0.19494	0.03578	0.0201	0.01046
	190.751	0.19481	0.03578	0.0201	0.01046
	190.991	0.19468	0.03578	0.0201	0.01046
	191.231	0.19455	0.03578	0.0201	0.01046
	191.471	0.19442	0.03578	0.0201	0.01046
	191.712	0.19429	0.03578	0.0201	0.01046
	191.952	0.19416	0.03578	0.0201	0.01046
	192.192	0.19404	0.03578	0.0201	0.01046
	192.432	0.19391	0.03578	0.0201	0.01046
	192.673	0.19378	0.03578	0.0201	0.01046
	192.913	0.19366	0.03578	0.0201	0.01046
	193.153	0.19353	0.03578	0.0201	0.01046
	193.393	0.19341	0.03578	0.0201	0.01046
	193.634	0.19328	0.03578	0.0201	0.01046
	193.874	0.19316	0.03578	0.0201	0.01046
	194.114	0.19303	0.03578	0.0201	0.01046
	194.354	0.19291	0.03578	0.0201	0.01046
	194.595	0.19279	0.03578	0.0201	0.01046
	194.835	0.19267	0.03578	0.0201	0.01046
	195.075	0.19254	0.03578	0.0201	0.01046
	195.315	0.19242	0.03578	0.0201	0.01046
	195.556	0.1923	0.03578	0.0201	0.01046
	195.796	0.19218	0.03578	0.0201	0.01046
	196.036	0.19206	0.03578	0.0201	0.01046
	196.276	0.19194	0.03578	0.0201	0.01046
	196.517	0.19182	0.03578	0.0201	0.01046
	196.757	0.1917	0.03578	0.0201	0.01046
	196.997	0.19159	0.03578	0.0201	0.01046
	197.237	0.19147	0.03578	0.0201	0.01046
	197.477	0.19135	0.03578	0.0201	0.01046
	197.718	0.19124	0.03578	0.0201	0.01046
	197.958	0.19112	0.03578	0.0201	0.01046
	198.198	0.191	0.03578	0.0201	0.01046
	198.438	0.19089	0.03578	0.0201	0.01046
	198.679	0.19077	0.03578	0.0201	0.01046
	198.919	0.19066	0.03578	0.0201	0.01046
	199.159	0.19055	0.03578	0.0201	0.01046
	199.399	0.19043	0.03578	0.0201	0.01046
	199.64	0.19032	0.03578	0.0201	0.01046
	199.88	0.19021	0.03578	0.0201	0.01046
	200.12	0.19009	0.03578	0.0201	0.01046
	200.36	0.18998	0.03578	0.0201	0.01046
	200.601	0.18987	0.03578	0.0201	0.01046
	200.841	0.18976	0.03578	0.0201	0.01046
	201.081	0.18965	0.03578	0.0201	0.01046
	201.321	0.18954	0.03578	0.0201	0.01046
	201.562	0.18943	0.03578	0.0201	0.01046
	201.802	0.18932	0.03578	0.0201	0.01046
	202.042	0.18921	0.03578	0.0201	0.01046
	202.282	0.18911	0.03578	0.0201	0.01046
	202.523	0.189	0.03578	0.0201	0.01046
	202.763	0.18889	0.03578	0.0201	0.01046
	203.003	0.18878	0.03578	0.0201	0.01046
	203.243	0.18868	0.03578	0.0201	0.01046
	203.483	0.18857	0.03578	0.0201	0.01046
	203.724	0.18847	0.03578	0.0201	0.01046
	203.964	0.18836	0.03578	0.0201	0.01046
	204.204	0.18826	0.03578	0.0201	0.01046
	204.444	0.18815	0.03578	0.0201	0.01046
	204.685	0.18805	0.03578	0.0201	0.01046
	204.925	0.18794	0.03578	0.0201	0.01046
	205.165	0.18784	0.03578	0.0201	0.01046
	205.405	0.18774	0.03578	0.0201	0.01046
	205.646	0.18764	0.03578	0.0201	0.01046
	205.886	0.18753	0.03578	0.0201	0.01046
	206.126	0.18743	0.03578	0.0201	0.01046
	206.366	0.18733	0.03578	0.0201	0.01046
	206.607	0.18723	0.03578	0.0201	0.01046
	206.847	0.18713	0.03578	0.0201	0.01046
	207.087	0.18703	0.03578	0.0201	0.01046
	207.327	0.18693	0.03578	0.0201	0.01046
	207.568	0.18683	0.03578	0.0201	0.01046
	207.808	0.18673	0.03578	0.0201	0.01046
	208.048	0.18663	0.03578	0.0201	0.01046
	208.288	0.18654	0.03578	0.0201	0.01046
	208.529	0.18644	0.03578	0.0201	0.01046
	208.769	0.18634	0.03578	0.0201	0.01046
	209.009	0.18624	0.03578	0.0201	0.01046
	209.249	0.18615	0.03578	0.0201	0.01046
	209.489	0.18605	0.03578	0.0201	0.01046
	209.73	0.18596	0.03578	0.0201	0.01046
	209.97	0.18586	0.03578	0.0201	0.01046
	210.21	0.18577	0.03578	0.0201	0.01046
	210.45	0.18567	0.03578	0.0201	0.01046
	210.691	0.18558	0.03578	0.0201	0.01046
	210.931	0.18548	0.03578	0.0201	0.01046
	211.171	0.18539	0.03578	0.0201	0.01046
	211.411	0.1853	0.03578	0.0201	0.01046
	211.652	0.1852	0.03578	0.0201	0.01046
	211.892	0.18511	0.03578	0.0201	0.01046
	212.132	0.18502	0.03578	0.0201	0.01046
	212.372	0.18493	0.03578	0.0201	0.01046
	212.613	0.18484	0.03578	0.0201	0.01046
	212.853	0.18474	0.03578	0.0201	0.01046
	213.093	0.18465	0.03578	0.0201	0.01046
	213.333	0.18456	0.03578	0.0201	0.01046
	213.574	0.18447	0.03578	0.0201	0.01046
	213.814	0.18438	0.03578	0.0201	0.01046
	214.054	0.1843	0.03578	0.0201	0.01046
	214.294	0.18421	0.03578	0.0201	0.01046
	214.535	0.18412	0.03578	0.0201	0.01046
	214.775	0.18403	0.03578	0.0201	0.01046
	215.015	0.18394	0.03578	0.0201	0.01046
	215.255	0.18385	0.03578	0.0201	0.01046
	215.495	0.18377	0.03578	0.0201	0.01046
	215.736	0.18368	0.03578	0.0201	0.01046
	215.976	0.18359	0.03578	0.0201	0.01046
	216.216	0.18351	0.03578	0.0201	0.01046
	216.456	0.18342	0.03578	0.0201	0.01046
	216.697	0.18334	0.03578	0.0201	0.01046
	216.937	0.18325	0.03578	0.0201	0.01046
	217.177	0.18317	0.03578	0.0201	0.01046
	217.417	0.18308	0.03578	0.0201	0.01046
	217.658	0.183	0.03578	0.0201	0.01046
	217.898	0.18291	0.03578	0.0201	0.01046
	218.138	0.18283	0.03578	0.0201	0.01046
	218.378	0.18275	0.03578	0.0201	0.01046
	218.619	0.18267	0.03578	0.0201	0.01046
	218.859	0.18258	0.03578	0.0201	0.01046
	219.099	0.1825	0.03578	0.0201	0.01046
	219.339	0.18242	0.03578	0.0201	0.01046
	219.58	0.18234	0.03578	0.0201	0.01046
	219.82	0.18226	0.03578	0.0201	0.01046
	220.06	0.18218	0.03578	0.0201	0.01046
	220.3	0.1821	0.03578	0.0201	0.01046
	220.541	0.18202	0.03578	0.0201	0.01046
	220.781	0.18194	0.03578	0.0201	0.01046
	221.021	0.18186	0.03578	0.0201	0.01046
	221.261	0.18178	0.03578	0.0201	0.01046
	221.501	0.1817	0.03578	0.0201	0.01046
	221.742	0.18162	0.03578	0.0201	0.01046
	221.982	0.18154	0.03578	0.0201	0.01046
	222.222	0.18146	0.03578	0.0201	0.01046
	222.462	0.18138	0.03578	0.0201	0.01046
	222.703	0.18131	0.03578	0.0201	0.01046
	222.943	0.18123	0.03578	0.0201	0.01046
	223.183	0.18115	0.03578	0.0201	0.01046
	223.423	0.18108	0.03578	0.0201	0.01046
	223.664	0.181	0.03578	0.0201	0.01046
	223.904	0.18092	0.03578	0.0201	0.01046
	224.144	0.18085	0.03578	0.0201	0.01046
	224.384	0.18077	0.03578	0.0201	0.01046
	224.625	0.1807	0.03578	0.0201	0.01046
	224.865	0.18062	0.03578	0.0201	0.01046
	225.105	0.18055	0.03578	0.0201	0.01046
	225.345	0.18048	0.03578	0.0201	0.01046
	225.586	0.1804	0.03578	0.0201	0.01046
	225.826	0.18033	0.03578	0.0201	0.01046
	226.066	0.18026	0.03578	0.0201	0.01046
	226.306	0.18018	0.03578	0.0201	0.01046
	226.547	0.18011	0.03578	0.0201	0.01046
	226.787	0.18004	0.03578	0.0201	0.01046
	227.027	0.17997	0.03578	0.0201	0.01046
	227.267	0.17989	0.03578	0.0201	0.01046
	227.508	0.17982	0.03578	0.0201	0.01046
	227.748	0.17975	0.03578	0.0201	0.01046
	227.988	0.17968	0.03578	0.0201	0.01046
	228.228	0.17961	0.03578	0.0201	0.01046
	228.468	0.17954	0.03578	0.0201	0.01046
	228.709	0.17947	0.03578	0.0201	0.01046
	228.949	0.1794	0.03578	0.0201	0.01046
	229.189	0.17933	0.03578	0.0201	0.01046
	229.429	0.17926	0.03578	0.0201	0.01046
	229.67	0.17919	0.03578	0.0201	0.01046
	229.91	0.17912	0.03578	0.0201	0.01046
	230.15	0.17905	0.03578	0.0201	0.01046
	230.39	0.17898	0.03578	0.0201	0.01046
	230.631	0.17892	0.03578	0.0201	0.01046
	230.871	0.17885	0.03578	0.0201	0.01046
	231.111	0.17878	0.03578	0.0201	0.01046
	231.351	0.17871	0.03578	0.0201	0.01046
	231.592	0.17865	0.03578	0.0201	0.01046
	231.832	0.17858	0.03578	0.0201	0.01046
	232.072	0.17851	0.03578	0.0201	0.01046
	232.312	0.17845	0.03578	0.0201	0.01046
	232.553	0.17838	0.03578	0.0201	0.01046
	232.793	0.17832	0.03578	0.0201	0.01046
	233.033	0.17825	0.03578	0.0201	0.01046
	233.273	0.17819	0.03578	0.0201	0.01046
	233.514	0.17812	0.03578	0.0201	0.01046
	233.754	0.17806	0.03578	0.0201	0.01046
	233.994	0.17799	0.03578	0.0201	0.01046
	234.234	0.17793	0.03578	0.0201	0.01046
	234.474	0.17787	0.03578	0.0201	0.01046
	234.715	0.1778	0.03578	0.0201	0.01046
	234.955	0.17774	0.03578	0.0201	0.01046
	235.195	0.17768	0.03578	0.0201	0.01046
	235.435	0.17761	0.03578	0.0201	0.01046
	235.676	0.17755	0.03578	0.0201	0.01046
	235.916	0.17749	0.03578	0.0201	0.01046
	236.156	0.17743	0.03578	0.0201	0.01046
	236.396	0.17736	0.03578	0.0201	0.01046
	236.637	0.1773	0.03578	0.0201	0.01046
	236.877	0.17724	0.03578	0.0201	0.01046
	237.117	0.17718	0.03578	0.0201	0.01046
	237.357	0.17712	0.03578	0.0201	0.01046
	237.598	0.17706	0.03578	0.0201	0.01046
	237.838	0.177	0.03578	0.0201	0.01046
	238.078	0.17694	0.03578	0.0201	0.01046
	238.318	0.17688	0.03578	0.0201	0.01046
	238.559	0.17682	0.03578	0.0201	0.01046
	238.799	0.17676	0.03578	0.0201	0.01046
	240	0.17646	0.03578	0.0201	0.01046

## Sheet: 5D
Figure 5D: Discharge of the ubiquitin-loaded state of a soluble version of Ubc6 in the presence of free amino acids
The reaction was performed at 20°C, unlike reactions compiled in Figure 5E and following, which were recorded at 25°C
		Fraction Ubc6 loaded
	Time (min)	no amino acid	100 mM alanine	100 mM threonine	100 mM lysine	100 mM serine
	0	0.78555	0.75849	0.76067	0.76921	0.72913
	2	0.75203	0.73704	0.73711	0.66251	0.6438
	8	0.72842	0.71024	0.7236	0.5814	0.55828
	16	0.69177	0.65139	0.69155	0.43965	0.4101
	32	0.62634	0.55721	0.58331	0.27443	0.2324
	60	0.5273	0.44523	0.44403	0.10972	0.08665
	120	0.39419	0.28144	0.23984	0.03219	0.03632
	240	0.21278	0.13538	0.09383	0.02503	0.03282
	The data was globally fitted to the following function, in which L0 is the ubiquitin/loaded fraction at time x = 0 (fixed), G the free amino acid concentration, k1 the rate constant for hydrolysis,
	k2 the rate constant for reaction with each amino aicd, k3 for autoubiquitination; k1 and k3 were set to "shared":
	L (x) =L0*(exp(-(k1+(k2*G)+k3)*x))+(((k3*L0)/(k1+(k2*G)+k3))*(1-exp(-(k1+(k2*G)+k3)*x)))
		k1		k2		k3		G		L0
		Value	Standard Error	Value	Standard Error	Value	Standard Error	Value	Standard Error	Value	Standard Error
	no amino acid	0.00654	0.000215237	0	0	0.000853629	0.000150982	0	0	0.78555	0
	100 mM alanine	0.00654	0.000215237	2.54689e-05	4.22686e-06	0.000853629	0.000150982	100	0	0.75849	0
	100 mM threonine	0.00654	0.000215237	3.06121e-05	4.3968e-06	0.000853629	0.000150982	100	0	0.76067	0
	100 mM lysine	0.00654	0.000215237	0.000279865	1.42295e-05	0.000853629	0.000150982	100	0	0.76921	0
	100 mM serine	0.00654	0.000215237	0.000298411	1.58351e-05	0.000853629	0.000150982	100	0	0.72913	0
	This results in the following plots depicted as solid lines:
		Fraction Ubc6 loaded
	Time (min)	no amino acid	100 mM alanine	100 mM threonine	100 mM lysine	100 mM serine
	0	0.78555	0.75849	0.76067	0.76921	0.72913
	0.24024	0.78432	0.75684	0.75892	0.76286	0.72279
	0.48048	0.78309	0.75519	0.75717	0.75656	0.7165
	0.72072	0.78186	0.75354	0.75543	0.75031	0.71027
	0.96096	0.78063	0.7519	0.75369	0.74412	0.70409
	1.2012	0.77941	0.75026	0.75196	0.73798	0.69797
	1.44144	0.77819	0.74863	0.75023	0.73189	0.6919
	1.68168	0.77697	0.747	0.7485	0.72585	0.68589
	1.92192	0.77575	0.74537	0.74678	0.71987	0.67993
	2	0.77536	0.74485	0.74622	0.71793	0.67801
	2.16216	0.77454	0.74375	0.74506	0.71393	0.67403
	2.4024	0.77332	0.74213	0.74335	0.70805	0.66818
	2.64264	0.77211	0.74052	0.74164	0.70221	0.66237
	2.88288	0.7709	0.73891	0.73994	0.69643	0.65663
	3.12312	0.7697	0.7373	0.73824	0.69069	0.65093
	3.36336	0.76849	0.7357	0.73654	0.685	0.64528
	3.6036	0.76729	0.7341	0.73485	0.67936	0.63968
	3.84384	0.76609	0.73251	0.73316	0.67377	0.63414
	4.08408	0.76489	0.73092	0.73148	0.66823	0.62864
	4.32432	0.7637	0.72933	0.7298	0.66273	0.62319
	4.56456	0.7625	0.72774	0.72813	0.65728	0.61779
	4.8048	0.76131	0.72616	0.72646	0.65187	0.61244
	5.04505	0.76012	0.72459	0.72479	0.64651	0.60713
	5.28529	0.75893	0.72302	0.72313	0.6412	0.60187
	5.52553	0.75775	0.72145	0.72147	0.63593	0.59666
	5.76577	0.75657	0.71988	0.71982	0.6307	0.5915
	6.00601	0.75539	0.71832	0.71817	0.62552	0.58638
	6.24625	0.75421	0.71676	0.71652	0.62039	0.58131
	6.48649	0.75303	0.71521	0.71488	0.61529	0.57628
	6.72673	0.75185	0.71366	0.71325	0.61024	0.5713
	6.96697	0.75068	0.71211	0.71161	0.60524	0.56636
	7.20721	0.74951	0.71057	0.70999	0.60027	0.56147
	7.44745	0.74834	0.70903	0.70836	0.59535	0.55661
	7.68769	0.74718	0.7075	0.70674	0.59047	0.55181
	7.92793	0.74601	0.70597	0.70512	0.58563	0.54704
	8	0.74566	0.70551	0.70464	0.58418	0.54562
	8.16817	0.74485	0.70444	0.70351	0.58083	0.54232
	8.40841	0.74369	0.70291	0.7019	0.57607	0.53764
	8.64865	0.74253	0.70139	0.7003	0.57135	0.533
	8.88889	0.74137	0.69988	0.6987	0.56667	0.5284
	9.12913	0.74022	0.69836	0.6971	0.56203	0.52385
	9.36937	0.73907	0.69685	0.69551	0.55743	0.51933
	9.60961	0.73792	0.69535	0.69392	0.55287	0.51486
	9.84985	0.73677	0.69384	0.69234	0.54835	0.51042
	10.0901	0.73562	0.69234	0.69076	0.54387	0.50602
	10.3303	0.73448	0.69085	0.68918	0.53942	0.50167
	10.5706	0.73334	0.68936	0.68761	0.53502	0.49735
	10.8108	0.7322	0.68787	0.68604	0.53064	0.49307
	11.0511	0.73106	0.68638	0.68447	0.52631	0.48883
	11.2913	0.72993	0.6849	0.68291	0.52201	0.48462
	11.5315	0.72879	0.68342	0.68136	0.51775	0.48046
	11.7718	0.72766	0.68195	0.6798	0.51353	0.47633
	12.012	0.72653	0.68048	0.67826	0.50934	0.47224
	12.2523	0.7254	0.67901	0.67671	0.50519	0.46818
	12.4925	0.72428	0.67755	0.67517	0.50107	0.46416
	12.7327	0.72315	0.67609	0.67363	0.49698	0.46017
	12.973	0.72203	0.67463	0.6721	0.49294	0.45623
	13.2132	0.72091	0.67318	0.67057	0.48892	0.45231
	13.4535	0.71979	0.67173	0.66904	0.48494	0.44843
	13.6937	0.71868	0.67028	0.66752	0.48099	0.44459
	13.9339	0.71756	0.66884	0.666	0.47708	0.44078
	14.1742	0.71645	0.6674	0.66449	0.4732	0.437
	14.4144	0.71534	0.66596	0.66298	0.46935	0.43326
	14.6547	0.71423	0.66453	0.66147	0.46554	0.42955
	14.8949	0.71313	0.6631	0.65997	0.46175	0.42588
	15.1351	0.71202	0.66168	0.65847	0.458	0.42223
	15.3754	0.71092	0.66025	0.65697	0.45428	0.41862
	15.6156	0.70982	0.65884	0.65548	0.4506	0.41504
	15.8559	0.70872	0.65742	0.65399	0.44694	0.4115
	16	0.70807	0.65657	0.6531	0.44476	0.40938
	16.0961	0.70763	0.65601	0.65251	0.44332	0.40798
	16.3363	0.70653	0.6546	0.65103	0.43972	0.4045
	16.5766	0.70544	0.65319	0.64955	0.43616	0.40104
	16.8168	0.70435	0.65179	0.64808	0.43262	0.39762
	17.0571	0.70326	0.65039	0.64661	0.42912	0.39423
	17.2973	0.70218	0.649	0.64514	0.42564	0.39087
	17.5375	0.70109	0.6476	0.64368	0.4222	0.38754
	17.7778	0.70001	0.64622	0.64222	0.41878	0.38423
	18.018	0.69893	0.64483	0.64077	0.4154	0.38096
	18.2583	0.69785	0.64345	0.63932	0.41204	0.37772
	18.4985	0.69677	0.64207	0.63787	0.40871	0.3745
	18.7387	0.6957	0.64069	0.63643	0.40541	0.37132
	18.979	0.69462	0.63932	0.63499	0.40213	0.36816
	19.2192	0.69355	0.63795	0.63355	0.39889	0.36503
	19.4595	0.69248	0.63659	0.63212	0.39567	0.36193
	19.6997	0.69142	0.63522	0.63069	0.39248	0.35885
	19.9399	0.69035	0.63387	0.62926	0.38931	0.35581
	20.1802	0.68929	0.63251	0.62784	0.38617	0.35279
	20.4204	0.68822	0.63116	0.62642	0.38306	0.3498
	20.6607	0.68716	0.62981	0.62501	0.37998	0.34683
	20.9009	0.68611	0.62846	0.6236	0.37692	0.34389
	21.1411	0.68505	0.62712	0.62219	0.37389	0.34098
	21.3814	0.684	0.62578	0.62078	0.37088	0.33809
	21.6216	0.68294	0.62444	0.61938	0.3679	0.33523
	21.8619	0.68189	0.62311	0.61798	0.36494	0.33239
	22.1021	0.68085	0.62178	0.61659	0.36201	0.32958
	22.3423	0.6798	0.62045	0.6152	0.3591	0.3268
	22.5826	0.67875	0.61913	0.61381	0.35622	0.32403
	22.8228	0.67771	0.6178	0.61243	0.35336	0.3213
	23.0631	0.67667	0.61649	0.61105	0.35053	0.31859
	23.3033	0.67563	0.61517	0.60967	0.34772	0.3159
	23.5435	0.67459	0.61386	0.6083	0.34494	0.31323
	23.7838	0.67356	0.61255	0.60693	0.34217	0.31059
	24.024	0.67252	0.61125	0.60556	0.33943	0.30798
	24.2643	0.67149	0.60994	0.6042	0.33672	0.30538
	24.5045	0.67046	0.60865	0.60284	0.33403	0.30281
	24.7447	0.66943	0.60735	0.60149	0.33136	0.30026
	24.985	0.66841	0.60606	0.60013	0.32871	0.29774
	25.2252	0.66738	0.60477	0.59878	0.32609	0.29524
	25.4655	0.66636	0.60348	0.59744	0.32348	0.29276
	25.7057	0.66534	0.6022	0.5961	0.3209	0.2903
	25.9459	0.66432	0.60092	0.59476	0.31834	0.28786
	26.1862	0.6633	0.59964	0.59342	0.31581	0.28545
	26.4264	0.66229	0.59836	0.59209	0.31329	0.28306
	26.6667	0.66127	0.59709	0.59076	0.3108	0.28068
	26.9069	0.66026	0.59582	0.58943	0.30832	0.27833
	27.1471	0.65925	0.59456	0.58811	0.30587	0.276
	27.3874	0.65824	0.5933	0.58679	0.30344	0.2737
	27.6276	0.65723	0.59204	0.58548	0.30103	0.27141
	27.8679	0.65623	0.59078	0.58417	0.29864	0.26914
	28.1081	0.65523	0.58953	0.58286	0.29627	0.26689
	28.3483	0.65422	0.58828	0.58155	0.29392	0.26466
	28.5886	0.65323	0.58703	0.58025	0.29159	0.26246
	28.8288	0.65223	0.58579	0.57895	0.28928	0.26027
	29.0691	0.65123	0.58454	0.57765	0.28699	0.2581
	29.3093	0.65024	0.58331	0.57636	0.28471	0.25595
	29.5495	0.64924	0.58207	0.57507	0.28246	0.25382
	29.7898	0.64825	0.58084	0.57378	0.28023	0.25171
	30.03	0.64727	0.57961	0.5725	0.27801	0.24962
	30.2703	0.64628	0.57838	0.57122	0.27582	0.24754
	30.5105	0.64529	0.57716	0.56994	0.27364	0.24549
	30.7508	0.64431	0.57594	0.56867	0.27148	0.24345
	30.991	0.64333	0.57472	0.5674	0.26934	0.24143
	31.2312	0.64235	0.5735	0.56613	0.26722	0.23943
	31.4715	0.64137	0.57229	0.56487	0.26512	0.23745
	31.7117	0.64039	0.57108	0.56361	0.26303	0.23548
	31.952	0.63942	0.56988	0.56235	0.26096	0.23353
	32	0.63922	0.56964	0.5621	0.26055	0.23315
	32.1922	0.63844	0.56867	0.5611	0.25891	0.2316
	32.4324	0.63747	0.56747	0.55985	0.25687	0.22969
	32.6727	0.6365	0.56628	0.5586	0.25486	0.22779
	32.9129	0.63553	0.56508	0.55735	0.25286	0.22591
	33.1531	0.63457	0.56389	0.55611	0.25087	0.22405
	33.3934	0.6336	0.5627	0.55487	0.24891	0.2222
	33.6336	0.63264	0.56151	0.55364	0.24696	0.22037
	33.8739	0.63168	0.56033	0.5524	0.24503	0.21856
	34.1141	0.63072	0.55915	0.55117	0.24311	0.21676
	34.3543	0.62976	0.55797	0.54995	0.24121	0.21498
	34.5946	0.62881	0.5568	0.54873	0.23933	0.21322
	34.8348	0.62785	0.55562	0.5475	0.23746	0.21147
	35.0751	0.6269	0.55445	0.54629	0.2356	0.20973
	35.3153	0.62595	0.55329	0.54507	0.23377	0.20801
	35.5556	0.625	0.55212	0.54386	0.23195	0.20631
	35.7958	0.62405	0.55096	0.54265	0.23014	0.20462
	36.036	0.6231	0.5498	0.54145	0.22835	0.20295
	36.2763	0.62216	0.54865	0.54025	0.22657	0.20129
	36.5165	0.62122	0.5475	0.53905	0.22481	0.19965
	36.7568	0.62028	0.54635	0.53785	0.22307	0.19802
	36.997	0.61934	0.5452	0.53666	0.22134	0.1964
	37.2372	0.6184	0.54405	0.53547	0.21962	0.1948
	37.4775	0.61746	0.54291	0.53428	0.21792	0.19322
	37.7177	0.61653	0.54177	0.5331	0.21623	0.19165
	37.958	0.6156	0.54064	0.53192	0.21456	0.19009
	38.1982	0.61466	0.5395	0.53074	0.2129	0.18854
	38.4384	0.61374	0.53837	0.52956	0.21126	0.18701
	38.6787	0.61281	0.53724	0.52839	0.20963	0.1855
	38.9189	0.61188	0.53612	0.52722	0.20801	0.184
	39.1592	0.61096	0.53499	0.52606	0.20641	0.18251
	39.3994	0.61003	0.53387	0.52489	0.20482	0.18103
	39.6396	0.60911	0.53276	0.52373	0.20324	0.17957
	39.8799	0.60819	0.53164	0.52258	0.20168	0.17812
	40.1201	0.60728	0.53053	0.52142	0.20013	0.17668
	40.3604	0.60636	0.52942	0.52027	0.19859	0.17525
	40.6006	0.60545	0.52831	0.51912	0.19707	0.17384
	40.8408	0.60453	0.52721	0.51797	0.19556	0.17244
	41.0811	0.60362	0.52611	0.51683	0.19406	0.17106
	41.3213	0.60271	0.52501	0.51569	0.19257	0.16968
	41.5616	0.6018	0.52391	0.51455	0.1911	0.16832
	41.8018	0.6009	0.52282	0.51342	0.18964	0.16697
	42.042	0.59999	0.52173	0.51229	0.18819	0.16563
	42.2823	0.59909	0.52064	0.51116	0.18676	0.16431
	42.5225	0.59819	0.51955	0.51003	0.18533	0.16299
	42.7628	0.59729	0.51847	0.50891	0.18392	0.16169
	43.003	0.59639	0.51739	0.50779	0.18252	0.1604
	43.2432	0.59549	0.51631	0.50667	0.18114	0.15912
	43.4835	0.5946	0.51523	0.50556	0.17976	0.15785
	43.7237	0.5937	0.51416	0.50444	0.1784	0.1566
	43.964	0.59281	0.51309	0.50334	0.17704	0.15535
	44.2042	0.59192	0.51202	0.50223	0.1757	0.15412
	44.4444	0.59103	0.51095	0.50113	0.17437	0.15289
	44.6847	0.59014	0.50989	0.50002	0.17305	0.15168
	44.9249	0.58926	0.50883	0.49893	0.17175	0.15048
	45.1652	0.58837	0.50777	0.49783	0.17045	0.14929
	45.4054	0.58749	0.50672	0.49674	0.16916	0.14811
	45.6457	0.58661	0.50567	0.49565	0.16789	0.14694
	45.8859	0.58573	0.50462	0.49456	0.16663	0.14578
	46.1261	0.58485	0.50357	0.49348	0.16537	0.14463
	46.3664	0.58397	0.50252	0.4924	0.16413	0.14349
	46.6066	0.5831	0.50148	0.49132	0.1629	0.14236
	46.8469	0.58223	0.50044	0.49024	0.16168	0.14124
	47.0871	0.58135	0.4994	0.48917	0.16047	0.14013
	47.3273	0.58048	0.49837	0.4881	0.15926	0.13903
	47.5676	0.57962	0.49733	0.48703	0.15807	0.13794
	47.8078	0.57875	0.4963	0.48596	0.15689	0.13686
	48.0481	0.57788	0.49527	0.4849	0.15572	0.13579
	48.2883	0.57702	0.49425	0.48384	0.15456	0.13473
	48.5285	0.57616	0.49323	0.48278	0.15341	0.13368
	48.7688	0.57529	0.4922	0.48173	0.15227	0.13264
	49.009	0.57444	0.49119	0.48067	0.15114	0.13161
	49.2493	0.57358	0.49017	0.47962	0.15002	0.13059
	49.4895	0.57272	0.48916	0.47858	0.1489	0.12957
	49.7297	0.57187	0.48815	0.47753	0.1478	0.12857
	49.97	0.57101	0.48714	0.47649	0.14671	0.12757
	50.2102	0.57016	0.48613	0.47545	0.14562	0.12658
	50.4504	0.56931	0.48513	0.47442	0.14455	0.12561
	50.6907	0.56846	0.48413	0.47338	0.14348	0.12464
	50.9309	0.56761	0.48313	0.47235	0.14242	0.12368
	51.1712	0.56677	0.48213	0.47132	0.14138	0.12272
	51.4114	0.56592	0.48114	0.4703	0.14034	0.12178
	51.6516	0.56508	0.48014	0.46927	0.13931	0.12084
	51.8919	0.56424	0.47915	0.46825	0.13828	0.11992
	52.1321	0.5634	0.47817	0.46723	0.13727	0.119
	52.3724	0.56256	0.47718	0.46622	0.13627	0.11809
	52.6126	0.56172	0.4762	0.4652	0.13527	0.11718
	52.8528	0.56089	0.47522	0.46419	0.13428	0.11629
	53.0931	0.56005	0.47424	0.46318	0.1333	0.1154
	53.3333	0.55922	0.47327	0.46218	0.13233	0.11452
	53.5736	0.55839	0.47229	0.46118	0.13137	0.11365
	53.8138	0.55756	0.47132	0.46018	0.13041	0.11279
	54.054	0.55673	0.47035	0.45918	0.12947	0.11193
	54.2943	0.55591	0.46939	0.45818	0.12853	0.11109
	54.5345	0.55508	0.46842	0.45719	0.1276	0.11025
	54.7748	0.55426	0.46746	0.4562	0.12668	0.10941
	55.015	0.55344	0.4665	0.45521	0.12576	0.10859
	55.2553	0.55262	0.46555	0.45422	0.12485	0.10777
	55.4955	0.5518	0.46459	0.45324	0.12395	0.10696
	55.7357	0.55098	0.46364	0.45226	0.12306	0.10616
	55.976	0.55016	0.46269	0.45128	0.12218	0.10536
	56.2162	0.54935	0.46174	0.45031	0.1213	0.10457
	56.4565	0.54853	0.4608	0.44933	0.12043	0.10379
	56.6967	0.54772	0.45985	0.44836	0.11957	0.10301
	56.9369	0.54691	0.45891	0.44739	0.11871	0.10224
	57.1772	0.5461	0.45797	0.44643	0.11787	0.10148
	57.4174	0.54529	0.45704	0.44546	0.11703	0.10073
	57.6577	0.54449	0.4561	0.4445	0.11619	0.09998
	57.8979	0.54368	0.45517	0.44354	0.11537	0.09924
	58.1381	0.54288	0.45424	0.44259	0.11455	0.0985
	58.3784	0.54208	0.45331	0.44163	0.11373	0.09777
	58.6186	0.54128	0.45239	0.44068	0.11293	0.09705
	58.8589	0.54048	0.45146	0.43973	0.11213	0.09634
	59.0991	0.53968	0.45054	0.43878	0.11134	0.09563
	59.3393	0.53888	0.44962	0.43784	0.11055	0.09493
	59.5796	0.53809	0.44871	0.4369	0.10978	0.09423
	59.8198	0.53729	0.44779	0.43596	0.109	0.09354
	60	0.5367	0.44711	0.43525	0.10843	0.09303
	60.0601	0.5365	0.44688	0.43502	0.10824	0.09286
	60.3003	0.53571	0.44597	0.43409	0.10748	0.09218
	60.5405	0.53492	0.44506	0.43315	0.10673	0.09151
	60.7808	0.53413	0.44416	0.43222	0.10598	0.09084
	61.021	0.53335	0.44325	0.43129	0.10524	0.09018
	61.2613	0.53256	0.44235	0.43037	0.10451	0.08953
	61.5015	0.53178	0.44145	0.42944	0.10378	0.08888
	61.7417	0.531	0.44055	0.42852	0.10306	0.08823
	61.982	0.53022	0.43966	0.4276	0.10234	0.0876
	62.2222	0.52944	0.43877	0.42669	0.10163	0.08697
	62.4625	0.52866	0.43787	0.42577	0.10093	0.08634
	62.7027	0.52788	0.43699	0.42486	0.10023	0.08572
	62.9429	0.52711	0.4361	0.42395	0.09954	0.08511
	63.1832	0.52633	0.43521	0.42305	0.09886	0.0845
	63.4234	0.52556	0.43433	0.42214	0.09818	0.08389
	63.6637	0.52479	0.43345	0.42124	0.0975	0.0833
	63.9039	0.52402	0.43257	0.42034	0.09684	0.0827
	64.1441	0.52325	0.4317	0.41944	0.09617	0.08212
	64.3844	0.52248	0.43082	0.41854	0.09552	0.08153
	64.6246	0.52172	0.42995	0.41765	0.09487	0.08096
	64.8649	0.52095	0.42908	0.41676	0.09422	0.08038
	65.1051	0.52019	0.42821	0.41587	0.09358	0.07982
	65.3453	0.51943	0.42735	0.41498	0.09294	0.07925
	65.5856	0.51867	0.42649	0.4141	0.09232	0.0787
	65.8258	0.51791	0.42562	0.41321	0.09169	0.07815
	66.0661	0.51715	0.42476	0.41233	0.09107	0.0776
	66.3063	0.51639	0.42391	0.41145	0.09046	0.07706
	66.5465	0.51564	0.42305	0.41058	0.08985	0.07652
	66.7868	0.51488	0.4222	0.4097	0.08925	0.07599
	67.027	0.51413	0.42135	0.40883	0.08865	0.07546
	67.2673	0.51338	0.4205	0.40796	0.08806	0.07494
	67.5075	0.51263	0.41965	0.4071	0.08747	0.07442
	67.7477	0.51188	0.4188	0.40623	0.08688	0.0739
	67.988	0.51114	0.41796	0.40537	0.08631	0.07339
	68.2282	0.51039	0.41712	0.40451	0.08573	0.07289
	68.4685	0.50965	0.41628	0.40365	0.08516	0.07239
	68.7087	0.5089	0.41544	0.40279	0.0846	0.07189
	68.9489	0.50816	0.41461	0.40194	0.08404	0.0714
	69.1892	0.50742	0.41378	0.40109	0.08349	0.07092
	69.4294	0.50668	0.41294	0.40024	0.08294	0.07043
	69.6697	0.50594	0.41211	0.39939	0.08239	0.06996
	69.9099	0.50521	0.41129	0.39854	0.08185	0.06948
	70.1501	0.50447	0.41046	0.3977	0.08132	0.06901
	70.3904	0.50374	0.40964	0.39686	0.08079	0.06855
	70.6306	0.50301	0.40882	0.39602	0.08026	0.06808
	70.8709	0.50227	0.408	0.39518	0.07974	0.06763
	71.1111	0.50154	0.40718	0.39435	0.07922	0.06717
	71.3513	0.50082	0.40636	0.39351	0.07871	0.06672
	71.5916	0.50009	0.40555	0.39268	0.0782	0.06628
	71.8318	0.49936	0.40474	0.39185	0.07769	0.06584
	72.0721	0.49864	0.40393	0.39103	0.07719	0.0654
	72.3123	0.49791	0.40312	0.3902	0.0767	0.06497
	72.5525	0.49719	0.40232	0.38938	0.0762	0.06454
	72.7928	0.49647	0.40151	0.38856	0.07572	0.06411
	73.033	0.49575	0.40071	0.38774	0.07523	0.06369
	73.2733	0.49503	0.39991	0.38692	0.07475	0.06327
	73.5135	0.49432	0.39911	0.38611	0.07428	0.06286
	73.7537	0.4936	0.39832	0.3853	0.07381	0.06245
	73.994	0.49288	0.39752	0.38449	0.07334	0.06204
	74.2342	0.49217	0.39673	0.38368	0.07287	0.06163
	74.4745	0.49146	0.39594	0.38287	0.07241	0.06123
	74.7147	0.49075	0.39515	0.38207	0.07196	0.06084
	74.9549	0.49004	0.39436	0.38126	0.07151	0.06045
	75.1952	0.48933	0.39358	0.38046	0.07106	0.06006
	75.4354	0.48862	0.39279	0.37967	0.07061	0.05967
	75.6757	0.48792	0.39201	0.37887	0.07017	0.05929
	75.9159	0.48721	0.39123	0.37808	0.06974	0.05891
	76.1562	0.48651	0.39046	0.37728	0.0693	0.05853
	76.3964	0.48581	0.38968	0.37649	0.06888	0.05816
	76.6366	0.48511	0.38891	0.3757	0.06845	0.05779
	76.8769	0.48441	0.38814	0.37492	0.06803	0.05743
	77.1171	0.48371	0.38737	0.37413	0.06761	0.05706
	77.3574	0.48301	0.3866	0.37335	0.06719	0.0567
	77.5976	0.48232	0.38583	0.37257	0.06678	0.05635
	77.8378	0.48162	0.38507	0.37179	0.06637	0.056
	78.0781	0.48093	0.3843	0.37102	0.06597	0.05565
	78.3183	0.48024	0.38354	0.37024	0.06557	0.0553
	78.5586	0.47955	0.38278	0.36947	0.06517	0.05496
	78.7988	0.47886	0.38203	0.3687	0.06478	0.05461
	79.039	0.47817	0.38127	0.36793	0.06438	0.05428
	79.2793	0.47748	0.38052	0.36716	0.064	0.05394
	79.5195	0.47679	0.37976	0.3664	0.06361	0.05361
	79.7598	0.47611	0.37901	0.36563	0.06323	0.05328
	80	0.47543	0.37827	0.36487	0.06285	0.05296
	80.2402	0.47474	0.37752	0.36411	0.06248	0.05263
	80.4805	0.47406	0.37677	0.36336	0.06211	0.05231
	80.7207	0.47338	0.37603	0.3626	0.06174	0.052
	80.961	0.4727	0.37529	0.36185	0.06137	0.05168
	81.2012	0.47203	0.37455	0.3611	0.06101	0.05137
	81.4414	0.47135	0.37381	0.36035	0.06065	0.05106
	81.6817	0.47067	0.37308	0.3596	0.06029	0.05076
	81.9219	0.47	0.37234	0.35885	0.05994	0.05045
	82.1622	0.46933	0.37161	0.35811	0.05959	0.05015
	82.4024	0.46866	0.37088	0.35737	0.05924	0.04986
	82.6426	0.46799	0.37015	0.35663	0.0589	0.04956
	82.8829	0.46732	0.36942	0.35589	0.05856	0.04927
	83.1231	0.46665	0.3687	0.35515	0.05822	0.04898
	83.3634	0.46598	0.36797	0.35442	0.05788	0.04869
	83.6036	0.46532	0.36725	0.35368	0.05755	0.04841
	83.8438	0.46465	0.36653	0.35295	0.05722	0.04812
	84.0841	0.46399	0.36581	0.35222	0.05689	0.04785
	84.3243	0.46333	0.3651	0.3515	0.05657	0.04757
	84.5646	0.46267	0.36438	0.35077	0.05625	0.04729
	84.8048	0.46201	0.36367	0.35005	0.05593	0.04702
	85.0451	0.46135	0.36296	0.34932	0.05561	0.04675
	85.2853	0.46069	0.36225	0.3486	0.0553	0.04648
	85.5255	0.46003	0.36154	0.34789	0.05499	0.04622
	85.7658	0.45938	0.36083	0.34717	0.05468	0.04596
	86.006	0.45872	0.36013	0.34645	0.05437	0.0457
	86.2463	0.45807	0.35942	0.34574	0.05407	0.04544
	86.4865	0.45742	0.35872	0.34503	0.05377	0.04518
	86.7267	0.45677	0.35802	0.34432	0.05347	0.04493
	86.967	0.45612	0.35732	0.34361	0.05318	0.04468
	87.2072	0.45547	0.35663	0.34291	0.05288	0.04443
	87.4475	0.45483	0.35593	0.3422	0.05259	0.04418
	87.6877	0.45418	0.35524	0.3415	0.05231	0.04394
	87.9279	0.45354	0.35455	0.3408	0.05202	0.04369
	88.1682	0.45289	0.35386	0.3401	0.05174	0.04345
	88.4084	0.45225	0.35317	0.3394	0.05146	0.04322
	88.6487	0.45161	0.35248	0.33871	0.05118	0.04298
	88.8889	0.45097	0.3518	0.33801	0.0509	0.04275
	89.1291	0.45033	0.35111	0.33732	0.05063	0.04251
	89.3694	0.44969	0.35043	0.33663	0.05036	0.04228
	89.6096	0.44905	0.34975	0.33594	0.05009	0.04206
	89.8499	0.44842	0.34907	0.33526	0.04982	0.04183
	90.0901	0.44778	0.34839	0.33457	0.04956	0.04161
	90.3303	0.44715	0.34772	0.33389	0.04929	0.04139
	90.5706	0.44652	0.34705	0.33321	0.04903	0.04117
	90.8108	0.44589	0.34637	0.33253	0.04878	0.04095
	91.0511	0.44526	0.3457	0.33185	0.04852	0.04073
	91.2913	0.44463	0.34503	0.33117	0.04827	0.04052
	91.5315	0.444	0.34437	0.3305	0.04802	0.04031
	91.7718	0.44337	0.3437	0.32983	0.04777	0.0401
	92.012	0.44275	0.34304	0.32916	0.04752	0.03989
	92.2523	0.44212	0.34237	0.32849	0.04727	0.03968
	92.4925	0.4415	0.34171	0.32782	0.04703	0.03948
	92.7327	0.44088	0.34105	0.32715	0.04679	0.03928
	92.973	0.44026	0.3404	0.32649	0.04655	0.03907
	93.2132	0.43964	0.33974	0.32582	0.04631	0.03888
	93.4535	0.43902	0.33908	0.32516	0.04608	0.03868
	93.6937	0.4384	0.33843	0.3245	0.04585	0.03848
	93.9339	0.43778	0.33778	0.32384	0.04562	0.03829
	94.1742	0.43717	0.33713	0.32319	0.04539	0.0381
	94.4144	0.43655	0.33648	0.32253	0.04516	0.03791
	94.6547	0.43594	0.33583	0.32188	0.04493	0.03772
	94.8949	0.43533	0.33519	0.32123	0.04471	0.03753
	95.1351	0.43472	0.33454	0.32058	0.04449	0.03735
	95.3754	0.43411	0.3339	0.31993	0.04427	0.03716
	95.6156	0.4335	0.33326	0.31929	0.04405	0.03698
	95.8559	0.43289	0.33262	0.31864	0.04384	0.0368
	96.0961	0.43228	0.33198	0.318	0.04362	0.03662
	96.3363	0.43168	0.33135	0.31736	0.04341	0.03644
	96.5766	0.43107	0.33071	0.31672	0.0432	0.03627
	96.8168	0.43047	0.33008	0.31608	0.04299	0.03609
	97.0571	0.42987	0.32945	0.31544	0.04279	0.03592
	97.2973	0.42926	0.32882	0.3148	0.04258	0.03575
	97.5375	0.42866	0.32819	0.31417	0.04238	0.03558
	97.7778	0.42806	0.32756	0.31354	0.04218	0.03541
	98.018	0.42747	0.32694	0.31291	0.04198	0.03525
	98.2583	0.42687	0.32631	0.31228	0.04178	0.03508
	98.4985	0.42627	0.32569	0.31165	0.04158	0.03492
	98.7387	0.42568	0.32507	0.31103	0.04139	0.03476
	98.979	0.42508	0.32445	0.3104	0.04119	0.03459
	99.2192	0.42449	0.32383	0.30978	0.041	0.03444
	99.4595	0.4239	0.32321	0.30916	0.04081	0.03428
	99.6997	0.42331	0.3226	0.30854	0.04062	0.03412
	99.9399	0.42272	0.32199	0.30792	0.04044	0.03397
	100.18	0.42213	0.32137	0.30731	0.04025	0.03381
	100.42	0.42154	0.32076	0.30669	0.04007	0.03366
	100.661	0.42095	0.32015	0.30608	0.03989	0.03351
	100.901	0.42037	0.31954	0.30547	0.03971	0.03336
	101.141	0.41978	0.31894	0.30486	0.03953	0.03321
	101.381	0.4192	0.31833	0.30425	0.03935	0.03307
	101.622	0.41862	0.31773	0.30364	0.03917	0.03292
	101.862	0.41804	0.31713	0.30303	0.039	0.03278
	102.102	0.41746	0.31653	0.30243	0.03883	0.03263
	102.342	0.41688	0.31593	0.30183	0.03865	0.03249
	102.583	0.4163	0.31533	0.30123	0.03848	0.03235
	102.823	0.41572	0.31473	0.30063	0.03832	0.03221
	103.063	0.41514	0.31414	0.30003	0.03815	0.03207
	103.303	0.41457	0.31354	0.29943	0.03798	0.03194
	103.544	0.41399	0.31295	0.29884	0.03782	0.0318
	103.784	0.41342	0.31236	0.29824	0.03766	0.03167
	104.024	0.41285	0.31177	0.29765	0.03749	0.03153
	104.264	0.41228	0.31118	0.29706	0.03733	0.0314
	104.504	0.41171	0.3106	0.29647	0.03717	0.03127
	104.745	0.41114	0.31001	0.29588	0.03702	0.03114
	104.985	0.41057	0.30943	0.2953	0.03686	0.03101
	105.225	0.41	0.30884	0.29471	0.03671	0.03089
	105.465	0.40943	0.30826	0.29413	0.03655	0.03076
	105.706	0.40887	0.30768	0.29355	0.0364	0.03063
	105.946	0.40831	0.30711	0.29297	0.03625	0.03051
	106.186	0.40774	0.30653	0.29239	0.0361	0.03039
	106.426	0.40718	0.30595	0.29181	0.03595	0.03027
	106.667	0.40662	0.30538	0.29124	0.0358	0.03015
	106.907	0.40606	0.30481	0.29066	0.03566	0.03003
	107.147	0.4055	0.30423	0.29009	0.03551	0.02991
	107.387	0.40494	0.30366	0.28952	0.03537	0.02979
	107.628	0.40438	0.3031	0.28895	0.03523	0.02967
	107.868	0.40383	0.30253	0.28838	0.03509	0.02956
	108.108	0.40327	0.30196	0.28781	0.03495	0.02944
	108.348	0.40272	0.3014	0.28724	0.03481	0.02933
	108.589	0.40216	0.30083	0.28668	0.03467	0.02922
	108.829	0.40161	0.30027	0.28612	0.03453	0.02911
	109.069	0.40106	0.29971	0.28555	0.0344	0.029
	109.309	0.40051	0.29915	0.28499	0.03427	0.02889
	109.55	0.39996	0.29859	0.28444	0.03413	0.02878
	109.79	0.39941	0.29804	0.28388	0.034	0.02867
	110.03	0.39886	0.29748	0.28332	0.03387	0.02856
	110.27	0.39832	0.29693	0.28277	0.03374	0.02846
	110.511	0.39777	0.29638	0.28221	0.03361	0.02835
	110.751	0.39723	0.29583	0.28166	0.03348	0.02825
	110.991	0.39668	0.29528	0.28111	0.03336	0.02815
	111.231	0.39614	0.29473	0.28056	0.03323	0.02805
	111.471	0.3956	0.29418	0.28001	0.03311	0.02795
	111.712	0.39506	0.29363	0.27947	0.03299	0.02785
	111.952	0.39452	0.29309	0.27892	0.03286	0.02775
	112.192	0.39398	0.29254	0.27838	0.03274	0.02765
	112.432	0.39344	0.292	0.27784	0.03262	0.02755
	112.673	0.3929	0.29146	0.2773	0.0325	0.02745
	112.913	0.39237	0.29092	0.27676	0.03239	0.02736
	113.153	0.39183	0.29038	0.27622	0.03227	0.02726
	113.393	0.3913	0.28985	0.27568	0.03215	0.02717
	113.634	0.39077	0.28931	0.27515	0.03204	0.02708
	113.874	0.39023	0.28878	0.27461	0.03192	0.02698
	114.114	0.3897	0.28824	0.27408	0.03181	0.02689
	114.354	0.38917	0.28771	0.27355	0.0317	0.0268
	114.595	0.38864	0.28718	0.27302	0.03159	0.02671
	114.835	0.38811	0.28665	0.27249	0.03148	0.02662
	115.075	0.38759	0.28612	0.27196	0.03137	0.02654
	115.315	0.38706	0.2856	0.27143	0.03126	0.02645
	115.556	0.38653	0.28507	0.27091	0.03115	0.02636
	115.796	0.38601	0.28455	0.27039	0.03105	0.02628
	116.036	0.38549	0.28402	0.26986	0.03094	0.02619
	116.276	0.38496	0.2835	0.26934	0.03083	0.02611
	116.517	0.38444	0.28298	0.26882	0.03073	0.02602
	116.757	0.38392	0.28246	0.26831	0.03063	0.02594
	116.997	0.3834	0.28194	0.26779	0.03053	0.02586
	117.237	0.38288	0.28143	0.26727	0.03042	0.02578
	117.477	0.38236	0.28091	0.26676	0.03032	0.0257
	117.718	0.38185	0.2804	0.26624	0.03022	0.02562
	117.958	0.38133	0.27988	0.26573	0.03013	0.02554
	118.198	0.38081	0.27937	0.26522	0.03003	0.02546
	118.438	0.3803	0.27886	0.26471	0.02993	0.02538
	118.679	0.37979	0.27835	0.26421	0.02983	0.0253
	118.919	0.37927	0.27784	0.2637	0.02974	0.02523
	119.159	0.37876	0.27734	0.26319	0.02964	0.02515
	119.399	0.37825	0.27683	0.26269	0.02955	0.02508
	119.64	0.37774	0.27632	0.26219	0.02946	0.025
	119.88	0.37723	0.27582	0.26168	0.02937	0.02493
	120	0.37698	0.27557	0.26143	0.02932	0.02489
	120.12	0.37672	0.27532	0.26118	0.02927	0.02485
	120.36	0.37622	0.27482	0.26068	0.02918	0.02478
	120.601	0.37571	0.27432	0.26019	0.02909	0.02471
	120.841	0.3752	0.27382	0.25969	0.029	0.02464
	121.081	0.3747	0.27332	0.25919	0.02892	0.02457
	121.321	0.3742	0.27282	0.2587	0.02883	0.0245
	121.562	0.37369	0.27233	0.25821	0.02874	0.02443
	121.802	0.37319	0.27184	0.25772	0.02866	0.02436
	122.042	0.37269	0.27134	0.25723	0.02857	0.02429
	122.282	0.37219	0.27085	0.25674	0.02849	0.02423
	122.523	0.37169	0.27036	0.25625	0.0284	0.02416
	122.763	0.37119	0.26987	0.25576	0.02832	0.02409
	123.003	0.37069	0.26938	0.25528	0.02824	0.02403
	123.243	0.3702	0.2689	0.25479	0.02815	0.02396
	123.483	0.3697	0.26841	0.25431	0.02807	0.0239
	123.724	0.36921	0.26793	0.25383	0.02799	0.02383
	123.964	0.36871	0.26744	0.25335	0.02791	0.02377
	124.204	0.36822	0.26696	0.25287	0.02783	0.02371
	124.444	0.36773	0.26648	0.25239	0.02775	0.02364
	124.685	0.36724	0.266	0.25191	0.02768	0.02358
	124.925	0.36675	0.26552	0.25143	0.0276	0.02352
	125.165	0.36626	0.26504	0.25096	0.02752	0.02346
	125.405	0.36577	0.26457	0.25049	0.02745	0.0234
	125.646	0.36528	0.26409	0.25001	0.02737	0.02334
	125.886	0.36479	0.26362	0.24954	0.0273	0.02328
	126.126	0.36431	0.26314	0.24907	0.02722	0.02322
	126.366	0.36382	0.26267	0.2486	0.02715	0.02317
	126.607	0.36334	0.2622	0.24814	0.02708	0.02311
	126.847	0.36285	0.26173	0.24767	0.02701	0.02305
	127.087	0.36237	0.26126	0.2472	0.02693	0.023
	127.327	0.36189	0.26079	0.24674	0.02686	0.02294
	127.568	0.36141	0.26033	0.24628	0.02679	0.02288
	127.808	0.36093	0.25986	0.24582	0.02672	0.02283
	128.048	0.36045	0.2594	0.24536	0.02665	0.02277
	128.288	0.35997	0.25893	0.2449	0.02659	0.02272
	128.529	0.35949	0.25847	0.24444	0.02652	0.02267
	128.769	0.35902	0.25801	0.24398	0.02645	0.02261
	129.009	0.35854	0.25755	0.24352	0.02638	0.02256
	129.249	0.35807	0.25709	0.24307	0.02632	0.02251
	129.489	0.35759	0.25664	0.24262	0.02625	0.02246
	129.73	0.35712	0.25618	0.24216	0.02619	0.02241
	129.97	0.35665	0.25572	0.24171	0.02612	0.02236
	130.21	0.35617	0.25527	0.24126	0.02606	0.02231
	130.45	0.3557	0.25482	0.24081	0.02599	0.02226
	130.691	0.35523	0.25436	0.24036	0.02593	0.02221
	130.931	0.35476	0.25391	0.23992	0.02587	0.02216
	131.171	0.3543	0.25346	0.23947	0.02581	0.02211
	131.411	0.35383	0.25301	0.23903	0.02575	0.02206
	131.652	0.35336	0.25256	0.23858	0.02569	0.02201
	131.892	0.3529	0.25212	0.23814	0.02563	0.02197
	132.132	0.35243	0.25167	0.2377	0.02557	0.02192
	132.372	0.35197	0.25123	0.23726	0.02551	0.02187
	132.613	0.3515	0.25078	0.23682	0.02545	0.02183
	132.853	0.35104	0.25034	0.23638	0.02539	0.02178
	133.093	0.35058	0.2499	0.23594	0.02533	0.02174
	133.333	0.35012	0.24946	0.23551	0.02527	0.02169
	133.574	0.34966	0.24902	0.23507	0.02522	0.02165
	133.814	0.3492	0.24858	0.23464	0.02516	0.0216
	134.054	0.34874	0.24814	0.23421	0.0251	0.02156
	134.294	0.34828	0.24771	0.23378	0.02505	0.02152
	134.535	0.34783	0.24727	0.23335	0.02499	0.02148
	134.775	0.34737	0.24684	0.23292	0.02494	0.02143
	135.015	0.34691	0.24641	0.23249	0.02489	0.02139
	135.255	0.34646	0.24597	0.23206	0.02483	0.02135
	135.495	0.34601	0.24554	0.23163	0.02478	0.02131
	135.736	0.34555	0.24511	0.23121	0.02473	0.02127
	135.976	0.3451	0.24468	0.23079	0.02467	0.02123
	136.216	0.34465	0.24425	0.23036	0.02462	0.02119
	136.456	0.3442	0.24383	0.22994	0.02457	0.02115
	136.697	0.34375	0.2434	0.22952	0.02452	0.02111
	136.937	0.3433	0.24298	0.2291	0.02447	0.02107
	137.177	0.34285	0.24255	0.22868	0.02442	0.02103
	137.417	0.34241	0.24213	0.22826	0.02437	0.02099
	137.658	0.34196	0.24171	0.22785	0.02432	0.02095
	137.898	0.34151	0.24129	0.22743	0.02427	0.02092
	138.138	0.34107	0.24087	0.22702	0.02422	0.02088
	138.378	0.34063	0.24045	0.2266	0.02418	0.02084
	138.619	0.34018	0.24003	0.22619	0.02413	0.0208
	138.859	0.33974	0.23961	0.22578	0.02408	0.02077
	139.099	0.3393	0.2392	0.22537	0.02404	0.02073
	139.339	0.33886	0.23878	0.22496	0.02399	0.0207
	139.58	0.33842	0.23837	0.22455	0.02394	0.02066
	139.82	0.33798	0.23795	0.22414	0.0239	0.02063
	140.06	0.33754	0.23754	0.22374	0.02385	0.02059
	140.3	0.3371	0.23713	0.22333	0.02381	0.02056
	140.541	0.33666	0.23672	0.22293	0.02376	0.02052
	140.781	0.33623	0.23631	0.22253	0.02372	0.02049
	141.021	0.33579	0.2359	0.22212	0.02368	0.02045
	141.261	0.33536	0.2355	0.22172	0.02363	0.02042
	141.501	0.33492	0.23509	0.22132	0.02359	0.02039
	141.742	0.33449	0.23469	0.22092	0.02355	0.02036
	141.982	0.33406	0.23428	0.22052	0.0235	0.02032
	142.222	0.33363	0.23388	0.22013	0.02346	0.02029
	142.462	0.3332	0.23348	0.21973	0.02342	0.02026
	142.703	0.33277	0.23307	0.21934	0.02338	0.02023
	142.943	0.33234	0.23267	0.21894	0.02334	0.0202
	143.183	0.33191	0.23227	0.21855	0.0233	0.02017
	143.423	0.33148	0.23188	0.21816	0.02326	0.02013
	143.664	0.33105	0.23148	0.21776	0.02322	0.0201
	143.904	0.33063	0.23108	0.21737	0.02318	0.02007
	144.144	0.3302	0.23069	0.21699	0.02314	0.02004
	144.384	0.32978	0.23029	0.2166	0.0231	0.02001
	144.625	0.32935	0.2299	0.21621	0.02306	0.01999
	144.865	0.32893	0.22951	0.21582	0.02303	0.01996
	145.105	0.32851	0.22911	0.21544	0.02299	0.01993
	145.345	0.32808	0.22872	0.21505	0.02295	0.0199
	145.586	0.32766	0.22833	0.21467	0.02291	0.01987
	145.826	0.32724	0.22794	0.21429	0.02288	0.01984
	146.066	0.32682	0.22756	0.21391	0.02284	0.01981
	146.306	0.32641	0.22717	0.21352	0.0228	0.01979
	146.547	0.32599	0.22678	0.21315	0.02277	0.01976
	146.787	0.32557	0.2264	0.21277	0.02273	0.01973
	147.027	0.32515	0.22601	0.21239	0.0227	0.01971
	147.267	0.32474	0.22563	0.21201	0.02266	0.01968
	147.508	0.32432	0.22525	0.21164	0.02263	0.01965
	147.748	0.32391	0.22486	0.21126	0.02259	0.01963
	147.988	0.32349	0.22448	0.21089	0.02256	0.0196
	148.228	0.32308	0.2241	0.21051	0.02252	0.01957
	148.468	0.32267	0.22372	0.21014	0.02249	0.01955
	148.709	0.32226	0.22335	0.20977	0.02246	0.01952
	148.949	0.32185	0.22297	0.2094	0.02242	0.0195
	149.189	0.32144	0.22259	0.20903	0.02239	0.01947
	149.429	0.32103	0.22222	0.20866	0.02236	0.01945
	149.67	0.32062	0.22184	0.2083	0.02233	0.01943
	149.91	0.32021	0.22147	0.20793	0.0223	0.0194
	150.15	0.31981	0.2211	0.20756	0.02226	0.01938
	150.39	0.3194	0.22072	0.2072	0.02223	0.01935
	150.631	0.31899	0.22035	0.20683	0.0222	0.01933
	150.871	0.31859	0.21998	0.20647	0.02217	0.01931
	151.111	0.31818	0.21961	0.20611	0.02214	0.01928
	151.351	0.31778	0.21925	0.20575	0.02211	0.01926
	151.592	0.31738	0.21888	0.20539	0.02208	0.01924
	151.832	0.31698	0.21851	0.20503	0.02205	0.01922
	152.072	0.31657	0.21815	0.20467	0.02202	0.01919
	152.312	0.31617	0.21778	0.20431	0.02199	0.01917
	152.553	0.31577	0.21742	0.20396	0.02196	0.01915
	152.793	0.31537	0.21705	0.2036	0.02193	0.01913
	153.033	0.31498	0.21669	0.20325	0.0219	0.01911
	153.273	0.31458	0.21633	0.20289	0.02188	0.01909
	153.514	0.31418	0.21597	0.20254	0.02185	0.01906
	153.754	0.31379	0.21561	0.20219	0.02182	0.01904
	153.994	0.31339	0.21525	0.20184	0.02179	0.01902
	154.234	0.31299	0.21489	0.20149	0.02177	0.019
	154.474	0.3126	0.21454	0.20114	0.02174	0.01898
	154.715	0.31221	0.21418	0.20079	0.02171	0.01896
	154.955	0.31181	0.21383	0.20044	0.02168	0.01894
	155.195	0.31142	0.21347	0.20009	0.02166	0.01892
	155.435	0.31103	0.21312	0.19975	0.02163	0.0189
	155.676	0.31064	0.21277	0.1994	0.02161	0.01888
	155.916	0.31025	0.21241	0.19906	0.02158	0.01886
	156.156	0.30986	0.21206	0.19872	0.02155	0.01884
	156.396	0.30947	0.21171	0.19837	0.02153	0.01883
	156.637	0.30908	0.21136	0.19803	0.0215	0.01881
	156.877	0.3087	0.21101	0.19769	0.02148	0.01879
	157.117	0.30831	0.21067	0.19735	0.02145	0.01877
	157.357	0.30792	0.21032	0.19701	0.02143	0.01875
	157.598	0.30754	0.20997	0.19667	0.02141	0.01873
	157.838	0.30715	0.20963	0.19634	0.02138	0.01872
	158.078	0.30677	0.20928	0.196	0.02136	0.0187
	158.318	0.30639	0.20894	0.19566	0.02133	0.01868
	158.559	0.306	0.2086	0.19533	0.02131	0.01866
	158.799	0.30562	0.20825	0.19499	0.02129	0.01865
	159.039	0.30524	0.20791	0.19466	0.02126	0.01863
	159.279	0.30486	0.20757	0.19433	0.02124	0.01861
	159.52	0.30448	0.20723	0.194	0.02122	0.01859
	159.76	0.3041	0.20689	0.19367	0.0212	0.01858
	160	0.30372	0.20656	0.19334	0.02117	0.01856
	160.24	0.30335	0.20622	0.19301	0.02115	0.01854
	160.48	0.30297	0.20588	0.19268	0.02113	0.01853
	160.721	0.30259	0.20555	0.19235	0.02111	0.01851
	160.961	0.30222	0.20521	0.19203	0.02109	0.0185
	161.201	0.30184	0.20488	0.1917	0.02107	0.01848
	161.441	0.30147	0.20455	0.19137	0.02104	0.01846
	161.682	0.30109	0.20421	0.19105	0.02102	0.01845
	161.922	0.30072	0.20388	0.19073	0.021	0.01843
	162.162	0.30035	0.20355	0.1904	0.02098	0.01842
	162.402	0.29998	0.20322	0.19008	0.02096	0.0184
	162.643	0.2996	0.20289	0.18976	0.02094	0.01839
	162.883	0.29923	0.20256	0.18944	0.02092	0.01837
	163.123	0.29886	0.20224	0.18912	0.0209	0.01836
	163.363	0.29849	0.20191	0.1888	0.02088	0.01834
	163.604	0.29813	0.20158	0.18849	0.02086	0.01833
	163.844	0.29776	0.20126	0.18817	0.02084	0.01831
	164.084	0.29739	0.20093	0.18785	0.02082	0.0183
	164.324	0.29702	0.20061	0.18754	0.0208	0.01829
	164.565	0.29666	0.20029	0.18722	0.02078	0.01827
	164.805	0.29629	0.19996	0.18691	0.02077	0.01826
	165.045	0.29593	0.19964	0.1866	0.02075	0.01825
	165.285	0.29556	0.19932	0.18629	0.02073	0.01823
	165.526	0.2952	0.199	0.18597	0.02071	0.01822
	165.766	0.29484	0.19868	0.18566	0.02069	0.0182
	166.006	0.29448	0.19836	0.18535	0.02067	0.01819
	166.246	0.29412	0.19805	0.18504	0.02066	0.01818
	166.486	0.29375	0.19773	0.18474	0.02064	0.01817
	166.727	0.29339	0.19741	0.18443	0.02062	0.01815
	166.967	0.29304	0.1971	0.18412	0.0206	0.01814
	167.207	0.29268	0.19678	0.18382	0.02059	0.01813
	167.447	0.29232	0.19647	0.18351	0.02057	0.01811
	167.688	0.29196	0.19616	0.18321	0.02055	0.0181
	167.928	0.2916	0.19584	0.1829	0.02054	0.01809
	168.168	0.29125	0.19553	0.1826	0.02052	0.01808
	168.408	0.29089	0.19522	0.1823	0.0205	0.01807
	168.649	0.29054	0.19491	0.182	0.02049	0.01805
	168.889	0.29018	0.1946	0.1817	0.02047	0.01804
	169.129	0.28983	0.19429	0.1814	0.02045	0.01803
	169.369	0.28948	0.19399	0.1811	0.02044	0.01802
	169.61	0.28912	0.19368	0.1808	0.02042	0.01801
	169.85	0.28877	0.19337	0.1805	0.02041	0.01799
	170.09	0.28842	0.19307	0.1802	0.02039	0.01798
	170.33	0.28807	0.19276	0.17991	0.02037	0.01797
	170.571	0.28772	0.19246	0.17961	0.02036	0.01796
	170.811	0.28737	0.19215	0.17932	0.02034	0.01795
	171.051	0.28702	0.19185	0.17902	0.02033	0.01794
	171.291	0.28667	0.19155	0.17873	0.02031	0.01793
	171.532	0.28632	0.19125	0.17844	0.0203	0.01792
	171.772	0.28598	0.19095	0.17815	0.02028	0.01791
	172.012	0.28563	0.19065	0.17786	0.02027	0.0179
	172.252	0.28529	0.19035	0.17757	0.02026	0.01789
	172.492	0.28494	0.19005	0.17728	0.02024	0.01788
	172.733	0.2846	0.18975	0.17699	0.02023	0.01786
	172.973	0.28425	0.18945	0.1767	0.02021	0.01785
	173.213	0.28391	0.18916	0.17641	0.0202	0.01784
	173.453	0.28357	0.18886	0.17613	0.02018	0.01783
	173.694	0.28322	0.18857	0.17584	0.02017	0.01782
	173.934	0.28288	0.18827	0.17556	0.02016	0.01781
	174.174	0.28254	0.18798	0.17527	0.02014	0.0178
	174.414	0.2822	0.18769	0.17499	0.02013	0.0178
	174.655	0.28186	0.18739	0.1747	0.02012	0.01779
	174.895	0.28152	0.1871	0.17442	0.0201	0.01778
	175.135	0.28118	0.18681	0.17414	0.02009	0.01777
	175.375	0.28085	0.18652	0.17386	0.02008	0.01776
	175.616	0.28051	0.18623	0.17358	0.02006	0.01775
	175.856	0.28017	0.18594	0.1733	0.02005	0.01774
	176.096	0.27984	0.18566	0.17302	0.02004	0.01773
	176.336	0.2795	0.18537	0.17274	0.02003	0.01772
	176.577	0.27917	0.18508	0.17247	0.02001	0.01771
	176.817	0.27883	0.1848	0.17219	0.02	0.0177
	177.057	0.2785	0.18451	0.17191	0.01999	0.01769
	177.297	0.27817	0.18423	0.17164	0.01998	0.01769
	177.538	0.27783	0.18394	0.17136	0.01997	0.01768
	177.778	0.2775	0.18366	0.17109	0.01995	0.01767
	178.018	0.27717	0.18338	0.17082	0.01994	0.01766
	178.258	0.27684	0.18309	0.17054	0.01993	0.01765
	178.499	0.27651	0.18281	0.17027	0.01992	0.01764
	178.739	0.27618	0.18253	0.17	0.01991	0.01763
	178.979	0.27585	0.18225	0.16973	0.0199	0.01763
	179.219	0.27552	0.18197	0.16946	0.01988	0.01762
	179.459	0.27519	0.1817	0.16919	0.01987	0.01761
	179.7	0.27487	0.18142	0.16892	0.01986	0.0176
	179.94	0.27454	0.18114	0.16865	0.01985	0.01759
	180.18	0.27422	0.18086	0.16839	0.01984	0.01759
	180.42	0.27389	0.18059	0.16812	0.01983	0.01758
	180.661	0.27356	0.18031	0.16785	0.01982	0.01757
	180.901	0.27324	0.18004	0.16759	0.01981	0.01756
	181.141	0.27292	0.17976	0.16733	0.0198	0.01756
	181.381	0.27259	0.17949	0.16706	0.01979	0.01755
	181.622	0.27227	0.17922	0.1668	0.01978	0.01754
	181.862	0.27195	0.17895	0.16654	0.01977	0.01753
	182.102	0.27163	0.17868	0.16627	0.01976	0.01753
	182.342	0.27131	0.1784	0.16601	0.01975	0.01752
	182.583	0.27099	0.17813	0.16575	0.01974	0.01751
	182.823	0.27067	0.17787	0.16549	0.01973	0.01751
	183.063	0.27035	0.1776	0.16523	0.01972	0.0175
	183.303	0.27003	0.17733	0.16497	0.01971	0.01749
	183.544	0.26971	0.17706	0.16472	0.0197	0.01748
	183.784	0.26939	0.17679	0.16446	0.01969	0.01748
	184.024	0.26908	0.17653	0.1642	0.01968	0.01747
	184.264	0.26876	0.17626	0.16395	0.01967	0.01746
	184.505	0.26844	0.176	0.16369	0.01966	0.01746
	184.745	0.26813	0.17573	0.16344	0.01965	0.01745
	184.985	0.26781	0.17547	0.16318	0.01964	0.01744
	185.225	0.2675	0.17521	0.16293	0.01963	0.01744
	185.465	0.26719	0.17494	0.16268	0.01962	0.01743
	185.706	0.26687	0.17468	0.16242	0.01961	0.01743
	185.946	0.26656	0.17442	0.16217	0.0196	0.01742
	186.186	0.26625	0.17416	0.16192	0.0196	0.01741
	186.426	0.26594	0.1739	0.16167	0.01959	0.01741
	186.667	0.26563	0.17364	0.16142	0.01958	0.0174
	186.907	0.26532	0.17338	0.16117	0.01957	0.01739
	187.147	0.26501	0.17312	0.16093	0.01956	0.01739
	187.387	0.2647	0.17287	0.16068	0.01955	0.01738
	187.628	0.26439	0.17261	0.16043	0.01954	0.01738
	187.868	0.26408	0.17235	0.16018	0.01954	0.01737
	188.108	0.26377	0.1721	0.15994	0.01953	0.01736
	188.348	0.26347	0.17184	0.15969	0.01952	0.01736
	188.589	0.26316	0.17159	0.15945	0.01951	0.01735
	188.829	0.26286	0.17134	0.1592	0.0195	0.01735
	189.069	0.26255	0.17108	0.15896	0.0195	0.01734
	189.309	0.26225	0.17083	0.15872	0.01949	0.01734
	189.55	0.26194	0.17058	0.15848	0.01948	0.01733
	189.79	0.26164	0.17033	0.15823	0.01947	0.01733
	190.03	0.26133	0.17008	0.15799	0.01946	0.01732
	190.27	0.26103	0.16983	0.15775	0.01946	0.01731
	190.511	0.26073	0.16958	0.15751	0.01945	0.01731
	190.751	0.26043	0.16933	0.15727	0.01944	0.0173
	190.991	0.26013	0.16908	0.15703	0.01943	0.0173
	191.231	0.25983	0.16883	0.1568	0.01943	0.01729
	191.471	0.25953	0.16858	0.15656	0.01942	0.01729
	191.712	0.25923	0.16834	0.15632	0.01941	0.01728
	191.952	0.25893	0.16809	0.15609	0.0194	0.01728
	192.192	0.25863	0.16785	0.15585	0.0194	0.01727
	192.432	0.25833	0.1676	0.15562	0.01939	0.01727
	192.673	0.25803	0.16736	0.15538	0.01938	0.01726
	192.913	0.25774	0.16711	0.15515	0.01938	0.01726
	193.153	0.25744	0.16687	0.15491	0.01937	0.01725
	193.393	0.25715	0.16663	0.15468	0.01936	0.01725
	193.634	0.25685	0.16638	0.15445	0.01936	0.01724
	193.874	0.25656	0.16614	0.15422	0.01935	0.01724
	194.114	0.25626	0.1659	0.15399	0.01934	0.01723
	194.354	0.25597	0.16566	0.15376	0.01934	0.01723
	194.595	0.25568	0.16542	0.15353	0.01933	0.01723
	194.835	0.25538	0.16518	0.1533	0.01932	0.01722
	195.075	0.25509	0.16495	0.15307	0.01932	0.01722
	195.315	0.2548	0.16471	0.15284	0.01931	0.01721
	195.556	0.25451	0.16447	0.15261	0.0193	0.01721
	195.796	0.25422	0.16423	0.15239	0.0193	0.0172
	196.036	0.25393	0.164	0.15216	0.01929	0.0172
	196.276	0.25364	0.16376	0.15193	0.01929	0.01719
	196.517	0.25335	0.16353	0.15171	0.01928	0.01719
	196.757	0.25306	0.16329	0.15148	0.01927	0.01719
	196.997	0.25277	0.16306	0.15126	0.01927	0.01718
	197.237	0.25249	0.16282	0.15104	0.01926	0.01718
	197.477	0.2522	0.16259	0.15081	0.01925	0.01717
	197.718	0.25191	0.16236	0.15059	0.01925	0.01717
	197.958	0.25163	0.16213	0.15037	0.01924	0.01717
	198.198	0.25134	0.1619	0.15015	0.01924	0.01716
	198.438	0.25106	0.16167	0.14993	0.01923	0.01716
	198.679	0.25077	0.16144	0.14971	0.01923	0.01715
	198.919	0.25049	0.16121	0.14949	0.01922	0.01715
	199.159	0.2502	0.16098	0.14927	0.01921	0.01715
	199.399	0.24992	0.16075	0.14905	0.01921	0.01714
	199.64	0.24964	0.16052	0.14883	0.0192	0.01714
	199.88	0.24936	0.16029	0.14862	0.0192	0.01713
	200.12	0.24908	0.16007	0.1484	0.01919	0.01713
	200.36	0.2488	0.15984	0.14818	0.01919	0.01713
	200.601	0.24851	0.15961	0.14797	0.01918	0.01712
	200.841	0.24823	0.15939	0.14775	0.01918	0.01712
	201.081	0.24796	0.15916	0.14754	0.01917	0.01712
	201.321	0.24768	0.15894	0.14732	0.01917	0.01711
	201.562	0.2474	0.15872	0.14711	0.01916	0.01711
	201.802	0.24712	0.15849	0.1469	0.01916	0.01711
	202.042	0.24684	0.15827	0.14668	0.01915	0.0171
	202.282	0.24657	0.15805	0.14647	0.01915	0.0171
	202.523	0.24629	0.15783	0.14626	0.01914	0.0171
	202.763	0.24601	0.15761	0.14605	0.01914	0.01709
	203.003	0.24574	0.15739	0.14584	0.01913	0.01709
	203.243	0.24546	0.15717	0.14563	0.01913	0.01709
	203.483	0.24519	0.15695	0.14542	0.01912	0.01708
	203.724	0.24491	0.15673	0.14521	0.01912	0.01708
	203.964	0.24464	0.15651	0.145	0.01911	0.01708
	204.204	0.24437	0.15629	0.14479	0.01911	0.01707
	204.444	0.2441	0.15607	0.14459	0.0191	0.01707
	204.685	0.24382	0.15586	0.14438	0.0191	0.01707
	204.925	0.24355	0.15564	0.14417	0.01909	0.01706
	205.165	0.24328	0.15543	0.14397	0.01909	0.01706
	205.405	0.24301	0.15521	0.14376	0.01909	0.01706
	205.646	0.24274	0.155	0.14356	0.01908	0.01705
	205.886	0.24247	0.15478	0.14335	0.01908	0.01705
	206.126	0.2422	0.15457	0.14315	0.01907	0.01705
	206.366	0.24193	0.15435	0.14295	0.01907	0.01705
	206.607	0.24167	0.15414	0.14274	0.01906	0.01704
	206.847	0.2414	0.15393	0.14254	0.01906	0.01704
	207.087	0.24113	0.15372	0.14234	0.01905	0.01704
	207.327	0.24086	0.15351	0.14214	0.01905	0.01703
	207.568	0.2406	0.1533	0.14194	0.01905	0.01703
	207.808	0.24033	0.15309	0.14174	0.01904	0.01703
	208.048	0.24007	0.15288	0.14154	0.01904	0.01703
	208.288	0.2398	0.15267	0.14134	0.01903	0.01702
	208.529	0.23954	0.15246	0.14114	0.01903	0.01702
	208.769	0.23927	0.15225	0.14094	0.01903	0.01702
	209.009	0.23901	0.15204	0.14074	0.01902	0.01701
	209.249	0.23875	0.15184	0.14055	0.01902	0.01701
	209.489	0.23848	0.15163	0.14035	0.01901	0.01701
	209.73	0.23822	0.15142	0.14015	0.01901	0.01701
	209.97	0.23796	0.15122	0.13996	0.01901	0.017
	210.21	0.2377	0.15101	0.13976	0.019	0.017
	210.45	0.23744	0.15081	0.13957	0.019	0.017
	210.691	0.23718	0.1506	0.13938	0.019	0.017
	210.931	0.23692	0.1504	0.13918	0.01899	0.01699
	211.171	0.23666	0.1502	0.13899	0.01899	0.01699
	211.411	0.2364	0.14999	0.1388	0.01898	0.01699
	211.652	0.23614	0.14979	0.1386	0.01898	0.01699
	211.892	0.23588	0.14959	0.13841	0.01898	0.01698
	212.132	0.23563	0.14939	0.13822	0.01897	0.01698
	212.372	0.23537	0.14919	0.13803	0.01897	0.01698
	212.613	0.23511	0.14899	0.13784	0.01897	0.01698
	212.853	0.23486	0.14879	0.13765	0.01896	0.01697
	213.093	0.2346	0.14859	0.13746	0.01896	0.01697
	213.333	0.23435	0.14839	0.13727	0.01896	0.01697
	213.574	0.23409	0.14819	0.13708	0.01895	0.01697
	213.814	0.23384	0.14799	0.13689	0.01895	0.01697
	214.054	0.23358	0.14779	0.13671	0.01895	0.01696
	214.294	0.23333	0.1476	0.13652	0.01894	0.01696
	214.535	0.23308	0.1474	0.13633	0.01894	0.01696
	214.775	0.23282	0.1472	0.13615	0.01894	0.01696
	215.015	0.23257	0.14701	0.13596	0.01893	0.01696
	215.255	0.23232	0.14681	0.13578	0.01893	0.01695
	215.495	0.23207	0.14662	0.13559	0.01893	0.01695
	215.736	0.23182	0.14642	0.13541	0.01892	0.01695
	215.976	0.23157	0.14623	0.13522	0.01892	0.01695
	216.216	0.23132	0.14604	0.13504	0.01892	0.01694
	216.456	0.23107	0.14584	0.13486	0.01892	0.01694
	216.697	0.23082	0.14565	0.13468	0.01891	0.01694
	216.937	0.23057	0.14546	0.13449	0.01891	0.01694
	217.177	0.23032	0.14527	0.13431	0.01891	0.01694
	217.417	0.23008	0.14508	0.13413	0.0189	0.01693
	217.658	0.22983	0.14489	0.13395	0.0189	0.01693
	217.898	0.22958	0.1447	0.13377	0.0189	0.01693
	218.138	0.22934	0.14451	0.13359	0.0189	0.01693
	218.378	0.22909	0.14432	0.13341	0.01889	0.01693
	218.619	0.22884	0.14413	0.13323	0.01889	0.01693
	218.859	0.2286	0.14394	0.13305	0.01889	0.01692
	219.099	0.22836	0.14375	0.13288	0.01888	0.01692
	219.339	0.22811	0.14357	0.1327	0.01888	0.01692
	219.58	0.22787	0.14338	0.13252	0.01888	0.01692
	219.82	0.22762	0.14319	0.13235	0.01888	0.01692
	220.06	0.22738	0.14301	0.13217	0.01887	0.01691
	220.3	0.22714	0.14282	0.13199	0.01887	0.01691
	220.541	0.2269	0.14264	0.13182	0.01887	0.01691
	220.781	0.22666	0.14245	0.13164	0.01887	0.01691
	221.021	0.22641	0.14227	0.13147	0.01886	0.01691
	221.261	0.22617	0.14208	0.1313	0.01886	0.01691
	221.501	0.22593	0.1419	0.13112	0.01886	0.0169
	221.742	0.22569	0.14172	0.13095	0.01886	0.0169
	221.982	0.22545	0.14153	0.13078	0.01885	0.0169
	222.222	0.22522	0.14135	0.1306	0.01885	0.0169
	222.462	0.22498	0.14117	0.13043	0.01885	0.0169
	222.703	0.22474	0.14099	0.13026	0.01885	0.0169
	222.943	0.2245	0.14081	0.13009	0.01884	0.01689
	223.183	0.22426	0.14063	0.12992	0.01884	0.01689
	223.423	0.22403	0.14045	0.12975	0.01884	0.01689
	223.664	0.22379	0.14027	0.12958	0.01884	0.01689
	223.904	0.22355	0.14009	0.12941	0.01883	0.01689
	224.144	0.22332	0.13991	0.12924	0.01883	0.01689
	224.384	0.22308	0.13973	0.12907	0.01883	0.01689
	224.625	0.22285	0.13955	0.12891	0.01883	0.01688
	224.865	0.22261	0.13938	0.12874	0.01882	0.01688
	225.105	0.22238	0.1392	0.12857	0.01882	0.01688
	225.345	0.22215	0.13902	0.12841	0.01882	0.01688
	225.586	0.22191	0.13885	0.12824	0.01882	0.01688
	225.826	0.22168	0.13867	0.12807	0.01882	0.01688
	226.066	0.22145	0.1385	0.12791	0.01881	0.01687
	226.306	0.22122	0.13832	0.12774	0.01881	0.01687
	226.547	0.22099	0.13815	0.12758	0.01881	0.01687
	226.787	0.22075	0.13797	0.12741	0.01881	0.01687
	227.027	0.22052	0.1378	0.12725	0.0188	0.01687
	227.267	0.22029	0.13763	0.12709	0.0188	0.01687
	227.508	0.22006	0.13745	0.12692	0.0188	0.01687
	227.748	0.21983	0.13728	0.12676	0.0188	0.01687
	227.988	0.21961	0.13711	0.1266	0.0188	0.01686
	228.228	0.21938	0.13694	0.12644	0.01879	0.01686
	228.468	0.21915	0.13677	0.12628	0.01879	0.01686
	228.709	0.21892	0.1366	0.12612	0.01879	0.01686
	228.949	0.21869	0.13642	0.12596	0.01879	0.01686
	229.189	0.21847	0.13626	0.1258	0.01879	0.01686
	229.429	0.21824	0.13609	0.12564	0.01878	0.01686
	229.67	0.21801	0.13592	0.12548	0.01878	0.01686
	229.91	0.21779	0.13575	0.12532	0.01878	0.01685
	230.15	0.21756	0.13558	0.12516	0.01878	0.01685
	230.39	0.21734	0.13541	0.125	0.01878	0.01685
	230.631	0.21711	0.13524	0.12484	0.01878	0.01685
	230.871	0.21689	0.13508	0.12469	0.01877	0.01685
	231.111	0.21667	0.13491	0.12453	0.01877	0.01685
	231.351	0.21644	0.13474	0.12437	0.01877	0.01685
	231.592	0.21622	0.13458	0.12422	0.01877	0.01685
	231.832	0.216	0.13441	0.12406	0.01877	0.01684
	232.072	0.21577	0.13425	0.12391	0.01876	0.01684
	232.312	0.21555	0.13408	0.12375	0.01876	0.01684
	232.553	0.21533	0.13392	0.1236	0.01876	0.01684
	232.793	0.21511	0.13375	0.12344	0.01876	0.01684
	233.033	0.21489	0.13359	0.12329	0.01876	0.01684
	233.273	0.21467	0.13343	0.12314	0.01876	0.01684
	233.514	0.21445	0.13326	0.12298	0.01875	0.01684
	233.754	0.21423	0.1331	0.12283	0.01875	0.01684
	233.994	0.21401	0.13294	0.12268	0.01875	0.01683
	234.234	0.21379	0.13278	0.12253	0.01875	0.01683
	234.474	0.21357	0.13262	0.12237	0.01875	0.01683
	234.715	0.21336	0.13246	0.12222	0.01875	0.01683
	234.955	0.21314	0.1323	0.12207	0.01875	0.01683
	235.195	0.21292	0.13214	0.12192	0.01874	0.01683
	235.435	0.2127	0.13198	0.12177	0.01874	0.01683
	235.676	0.21249	0.13182	0.12162	0.01874	0.01683
	235.916	0.21227	0.13166	0.12147	0.01874	0.01683
	236.156	0.21206	0.1315	0.12132	0.01874	0.01683
	236.396	0.21184	0.13134	0.12118	0.01874	0.01682
	236.637	0.21163	0.13118	0.12103	0.01873	0.01682
	236.877	0.21141	0.13103	0.12088	0.01873	0.01682
	237.117	0.2112	0.13087	0.12073	0.01873	0.01682
	237.357	0.21098	0.13071	0.12059	0.01873	0.01682
	237.598	0.21077	0.13056	0.12044	0.01873	0.01682
	237.838	0.21056	0.1304	0.12029	0.01873	0.01682
	238.078	0.21035	0.13024	0.12015	0.01873	0.01682
	238.318	0.21013	0.13009	0.12	0.01872	0.01682
	240	0.20866	0.12901	0.11899	0.01872	0.01681

## Sheet: 5E
Rate constants k2 for discharge of ubiquitin-loaded Ubc6 by the indicated free L-amino acids, 25°C
Unit: mM-1 min-1
		Alanine	Threonine	Lysine	Serine	Glycerol	Histidine	N-Ac-Tyr
		2.54689e-05	3.06121e-05	0.000366527	0.00056764	0.000490358	0.000876714	0.00453
		3.94983e-05	4.69981e-05	0.000355987	0.000621725	0.000391097	0.00101	0.00449
		5.60959e-05	4.35758e-05	0.000439494	0.000552791	0.000224119	0.00083855	0.00402
				0.000471599	0.000490137	0.00040436	0.00107
				0.000446565	0.000616452
					0.000557643
					0.00073126
					0.000651839
					0.000570816
					0.000643061
					0.000681998
					0.000602689
					0.000623041
					0.00059949
					0.000565704
Statistical analysis, N number of experiments, the height of the bars corresponds to the mean value, error bars indicate 1.5 standard deviations from the mean
		Alanine	Threonine	Lysine	Serine	Glycerol	Histidine	N-Ac-Tyr
	N	3	3	5	15	4	4	3
	Mean	4.03544e-05	4.03953e-05	0.000416034	0.000605086	0.000377484	0.000948454	0.00435
	1.5 x Std. Dev.	2.29973e-05	1.29654e-05	7.73142e-05	8.83375e-05	0.000111309	0.000162148	0.000421425

## Sheet: 5F
Figure 5: Reactivity of the Ubc6 T122A mutant towards the indicated nucleophiles with that of WT Ubc6. Discharge by hydrolysis is indicated as “H2O”.
The left table shows all rate constants that were included in the calculations. The right table shows the numbers in the plot.
Ubc6	WT	T122A	WT	T122A	WT	T122A	WT	T122A			WT/T122A
Unit	min-1		mM-1 min-1								Value	Error	Value	Error	Value	Error	Value	Error
Nucleophile	H2O		Serine		Lysine		Histidine				H2O		Serine		Lysine		Histidine
N	25	4	15	3	5	3	4	3			2.09239	0.35476	3.57278	0.60446	4.02154	0.76715	2.88946	0.34477
	0.01713	0.00593	0.00056764	0.000176845	0.000366527	8.72776e-05	0.000876714	0.000337456
	0.0158	0.00682	0.000621725	0.000143095	0.000355987	0.000106154	0.00101	0.000315229
	0.01659	0.00785	0.000552791	0.00018814	0.000439494	0.000116922	0.00083855	0.000332053
	0.01534	0.00775	0.000490137		0.000471599		0.00107
	0.01574		0.000616452		0.000446565
	0.01557		0.000557643
	0.01283		0.00073126
	0.01186		0.000651839
	0.01752		0.000570816
	0.0135		0.000643061
	0.01406		0.000681998
	0.01259		0.000602689
	0.01281		0.000623041
	0.01605		0.00059949
	0.01471		0.000565704
	0.0124
	0.0136
	0.01663
	0.01386
	0.01469
	0.01699
	0.01308
	0.01582
	0.01621
	0.0153

## Sheet: 5G
Figure 5: Reactivity of the Ubc6 T121A mutant towards the indicated nucleophiles with that of WT Ubc6. Discharge by hydrolysis is indicated as “H2O”.
The left table shows all rate constants that were included in the calculations. The right table shows the numbers in the plot.
Ubc6	WT	T121A	WT	T121A	WT	T121A	WT	T121A			WT/T121A
Unit	min-1		mM-1 min-1								H2O		Serine		Lysine		Histidine
Nucleophile	H2O		Serine		Lysine		Histidine				Value	Error	Value	Error	Value	Error	Value	Error
N	25	5	15	4	5	4	4	4			1.76966	0.295	4.52023	0.73177	7.53575	1.66211	8.45003	1.75219
	0.01713	0.01008	0.00056764	0.000157951	0.000366527	5.85035e-05	0.000876714	0.000137315
	0.0158	0.00806	0.000621725	0.000121572	0.000355987	4.38986e-05	0.00101	8.98579e-05
	0.01659	0.00793	0.000552791	0.000134987	0.000439494	6.32221e-05	0.00083855	0.000110253
	0.01534	0.00848	0.000490137	0.000120938	0.000471599		0.00107	0.000111544
	0.01574	0.00735	0.000616452		0.000446565
	0.01557		0.000557643
	0.01283		0.00073126
	0.01186		0.000651839
	0.01752		0.000570816
	0.0135		0.000643061
	0.01406		0.000681998
	0.01259		0.000602689
	0.01281		0.000623041
	0.01605		0.00059949
	0.01471		0.000565704
	0.0124
	0.0136
	0.01663
	0.01386
	0.01469
	0.01699
	0.01308
	0.01582
	0.01621
	0.0153

## Sheet: 5H
Figure 5: Reactivity of the Ubc6 S89A mutant towards the indicated nucleophiles with that of WT Ubc6. Discharge by hydrolysis is indicated as “H2O”.
The left table shows all rate constants that were included in the calculations. The right table shows the numbers in the plot.
Ubc6	WT	S89A	WT	S89A	WT	S89A	WT	S89A			WT/S89A
Unit	min-1		mM-1 min-1								Value	Error	Value	Error	Value	Error	Value	Error
Nucleophile	H2O		Serine		Lysine		Histidine				H2O	H2O	Serine		Lysine		Histidine
N	25	8	15	4	5	4	4	4			3.71117	0.64921	8.25432	0.96286	1.76431	0.48471	1.86051	0.22474
	0.01713	0.0042	0.00056764	6.84184e-05	0.000366527	0.000203105	0.000876714	0.00052978
	0.0158	0.00353	0.000621725	8.02319e-05	0.000355987	0.00020064	0.00101	0.00052122
	0.01659	0.00392	0.000552791	7.06993e-05	0.000439494	0.000217676	0.00083855	0.000483482
	0.01534	0.00352	0.000490137	7.58306e-05	0.000471599	0.000321804	0.00107	0.000504649
	0.01574	0.0041	0.000616452	7.13465e-05	0.000446565
	0.01557	0.00498	0.000557643
	0.01283	0.00436	0.00073126
	0.01186	0.00335	0.000651839
	0.01752		0.000570816
	0.0135		0.000643061
	0.01406		0.000681998
	0.01259		0.000602689
	0.01281		0.000623041
	0.01605		0.00059949
	0.01471		0.000565704
	0.0124
	0.0136
	0.01663
	0.01386
	0.01469
	0.01699
	0.01308
	0.01582
	0.01621
	0.0153

## Sheet: 5I
Figure 5: Reactivity of the Ubc6 H94Q mutant towards the indicated nucleophiles with that of WT Ubc6. Discharge by hydrolysis is indicated as “H2O”.
The left table shows all rate constants that were included in the calculations. The right table shows the numbers in the plot.
Ubc6	WT	H94Q	WT	H94Q	WT	H94Q	WT	H94Q			WT/H94Q
Unit	min-1		mM-1 min-1								Value	Error	Value	Error	Value	Error	Value	Error
Nucleophile	H2O		Serine		Lysine		Histidine				H2O		Serine		Lysine		Histidine
N	25	10	15	4	5	3	4	3			2.45046	0.43138	3.14056	0.68916	0.88421	0.164	0.19647	0.04704
	0.01713	0.0071	0.00056764	0.000245442	0.000366527	0.000424192	0.000876714	0.00495
	0.0158	0.00629	0.000621725	0.000162729	0.000355987	0.000442601	0.00101	0.00375
	0.01659	0.00609	0.000552791	0.000194766	0.000439494	0.000544747	0.00083855	0.00578
	0.01534	0.0064	0.000490137	0.000167734	0.000471599		0.00107
	0.01574	0.00591	0.000616452		0.000446565
	0.01557	0.00606	0.000557643
	0.01283	0.00639	0.00073126
	0.01186	0.00693	0.000651839
	0.01752	0.00454	0.000570816
	0.0135	0.00479	0.000643061
	0.01406		0.000681998
	0.01259		0.000602689
	0.01281		0.000623041
	0.01605		0.00059949
	0.01471		0.000565704
	0.0124
	0.0136
	0.01663
	0.01386
	0.01469
	0.01699
	0.01308
	0.01582
	0.01621
	0.0153

## Sheet: 5J
Figure 5L: pH profile of the discharge rate form Ubc6 in the presence of 100 mM glycerol determined by fluorescence anisotropy. WT UBC domain of Ubc6 was loaded with fluorescently labelled ubiquitin at pH 7.4, followed by dilution into buffers of the indicated pH values with 100 mM glycerol. Discharge rates were determined by fitting fluorescence anisotropy traces with a mono-exponential function…
Ther solid line represents a fit of the data using equation y = A1 + (A2-A1)/(1 + 10^((LOGx0-x)*p))
		Experimental (dots)		Fitted (solid line)
		pH	kobs in min-1	pH	kobs in min-1
		4.93	0.0197	4.93	0.01982
		5.21	0.02984	4.93404	0.01995
		5.21	0.03168	4.93809	0.02008
		5.48	0.04989	4.94213	0.02021
		5.77	0.05946	4.94618	0.02035
		5.77	0.06263	4.95022	0.02048
		6.07	0.08024	4.95426	0.02062
		6.38	0.10493	4.95831	0.02075
		6.38	0.09842	4.96235	0.02089
		6.73	0.12583	4.9664	0.02103
		7.01	0.14928	4.97044	0.02117
		7.01	0.11535	4.97448	0.02131
		7.24	0.14503	4.97853	0.02145
		7.37	0.11888	4.98257	0.02159
		7.37	0.11365	4.98662	0.02173
		7.64	0.13926	4.99066	0.02187
		7.91	0.12374	4.9947	0.02201
		7.91	0.12191	4.99875	0.02216
		8.15	0.12264	5.00279	0.0223
		8.45	0.14484	5.00684	0.02245
		8.45	0.14173	5.01088	0.02259
				5.01492	0.02274
				5.01897	0.02289
				5.02301	0.02304
				5.02706	0.02319
				5.0311	0.02334
				5.03515	0.02349
				5.03919	0.02364
				5.04323	0.02379
				5.04728	0.02395
				5.05132	0.0241
				5.05537	0.02426
				5.05941	0.02441
				5.06345	0.02457
				5.0675	0.02473
				5.07154	0.02488
				5.07559	0.02504
				5.07963	0.0252
				5.08367	0.02536
				5.08772	0.02553
				5.09176	0.02569
				5.09581	0.02585
				5.09985	0.02602
				5.10389	0.02618
				5.10794	0.02635
				5.11198	0.02651
				5.11603	0.02668
				5.12007	0.02685
				5.12411	0.02702
				5.12816	0.02719
				5.1322	0.02736
				5.13625	0.02753
				5.14029	0.0277
				5.14433	0.02788
				5.14838	0.02805
				5.15242	0.02823
				5.15647	0.0284
				5.16051	0.02858
				5.16455	0.02876
				5.1686	0.02894
				5.17264	0.02912
				5.17669	0.0293
				5.18073	0.02948
				5.18477	0.02966
				5.18882	0.02984
				5.19286	0.03002
				5.19691	0.03021
				5.20095	0.03039
				5.20499	0.03058
				5.20904	0.03077
				5.21	0.03081
				5.21308	0.03095
				5.21713	0.03114
				5.22117	0.03133
				5.22522	0.03152
				5.22926	0.03171
				5.2333	0.0319
				5.23735	0.0321
				5.24139	0.03229
				5.24544	0.03249
				5.24948	0.03268
				5.25352	0.03288
				5.25757	0.03307
				5.26161	0.03327
				5.26566	0.03347
				5.2697	0.03367
				5.27374	0.03387
				5.27779	0.03407
				5.28183	0.03427
				5.28588	0.03447
				5.28992	0.03468
				5.29396	0.03488
				5.29801	0.03509
				5.30205	0.03529
				5.3061	0.0355
				5.31014	0.03571
				5.31418	0.03591
				5.31823	0.03612
				5.32227	0.03633
				5.32632	0.03654
				5.33036	0.03675
				5.3344	0.03697
				5.33845	0.03718
				5.34249	0.03739
				5.34654	0.03761
				5.35058	0.03782
				5.35462	0.03804
				5.35867	0.03825
				5.36271	0.03847
				5.36676	0.03869
				5.3708	0.03891
				5.37484	0.03913
				5.37889	0.03935
				5.38293	0.03957
				5.38698	0.03979
				5.39102	0.04002
				5.39507	0.04024
				5.39911	0.04046
				5.40315	0.04069
				5.4072	0.04091
				5.41124	0.04114
				5.41529	0.04137
				5.41933	0.0416
				5.42337	0.04182
				5.42742	0.04205
				5.43146	0.04228
				5.43551	0.04251
				5.43955	0.04275
				5.44359	0.04298
				5.44764	0.04321
				5.45168	0.04344
				5.45573	0.04368
				5.45977	0.04391
				5.46381	0.04415
				5.46786	0.04438
				5.4719	0.04462
				5.47595	0.04486
				5.47999	0.0451
				5.48	0.0451
				5.48403	0.04533
				5.48808	0.04557
				5.49212	0.04581
				5.49617	0.04605
				5.50021	0.0463
				5.50425	0.04654
				5.5083	0.04678
				5.51234	0.04702
				5.51639	0.04727
				5.52043	0.04751
				5.52447	0.04775
				5.52852	0.048
				5.53256	0.04825
				5.53661	0.04849
				5.54065	0.04874
				5.54469	0.04899
				5.54874	0.04923
				5.55278	0.04948
				5.55683	0.04973
				5.56087	0.04998
				5.56491	0.05023
				5.56896	0.05048
				5.573	0.05073
				5.57705	0.05099
				5.58109	0.05124
				5.58514	0.05149
				5.58918	0.05174
				5.59322	0.052
				5.59727	0.05225
				5.60131	0.05251
				5.60536	0.05276
				5.6094	0.05302
				5.61344	0.05327
				5.61749	0.05353
				5.62153	0.05379
				5.62558	0.05404
				5.62962	0.0543
				5.63366	0.05456
				5.63771	0.05482
				5.64175	0.05507
				5.6458	0.05533
				5.64984	0.05559
				5.65388	0.05585
				5.65793	0.05611
				5.66197	0.05637
				5.66602	0.05663
				5.67006	0.0569
				5.6741	0.05716
				5.67815	0.05742
				5.68219	0.05768
				5.68624	0.05794
				5.69028	0.05821
				5.69432	0.05847
				5.69837	0.05873
				5.70241	0.059
				5.70646	0.05926
				5.7105	0.05952
				5.71454	0.05979
				5.71859	0.06005
				5.72263	0.06032
				5.72668	0.06058
				5.73072	0.06085
				5.73476	0.06111
				5.73881	0.06138
				5.74285	0.06164
				5.7469	0.06191
				5.75094	0.06217
				5.75498	0.06244
				5.75903	0.06271
				5.76307	0.06297
				5.76712	0.06324
				5.77	0.06343
				5.77116	0.06351
				5.77521	0.06377
				5.77925	0.06404
				5.78329	0.06431
				5.78734	0.06457
				5.79138	0.06484
				5.79543	0.06511
				5.79947	0.06537
				5.80351	0.06564
				5.80756	0.06591
				5.82778	0.06724
				5.83182	0.06751
				5.83587	0.06778
				5.83991	0.06804
				5.84395	0.06831
				5.848	0.06858
				5.85204	0.06885
				5.85609	0.06911
				5.86013	0.06938
				5.86417	0.06965
				5.86822	0.06991
				5.87226	0.07018
				5.87631	0.07045
				5.88035	0.07071
				5.88439	0.07098
				5.88844	0.07124
				5.89248	0.07151
				5.89653	0.07178
				5.90057	0.07204
				5.90461	0.07231
				5.90866	0.07257
				5.9127	0.07284
				5.91675	0.0731
				5.92079	0.07337
				5.92483	0.07363
				5.92888	0.07389
				5.93292	0.07416
				5.93697	0.07442
				5.94101	0.07469
				5.94506	0.07495
				5.9491	0.07521
				5.95314	0.07547
				5.95719	0.07574
				5.96123	0.076
				5.96528	0.07626
				5.96932	0.07652
				5.97336	0.07678
				5.97741	0.07704
				5.98145	0.0773
				5.9855	0.07756
				5.98954	0.07782
				5.99358	0.07808
				5.99763	0.07834
				6.00167	0.0786
				6.00572	0.07886
				6.00976	0.07912
				6.0138	0.07937
				6.01785	0.07963
				6.02189	0.07989
				6.02594	0.08014
				6.02998	0.0804
				6.03402	0.08065
				6.03807	0.08091
				6.04211	0.08116
				6.04616	0.08142
				6.0502	0.08167
				6.05424	0.08192
				6.05829	0.08218
				6.06233	0.08243
				6.06638	0.08268
				6.07	0.0829
				6.07042	0.08293
				6.07446	0.08318
				6.07851	0.08343
				6.08255	0.08368
				6.0866	0.08393
				6.09064	0.08418
				6.09468	0.08443
				6.09873	0.08467
				6.10277	0.08492
				6.10682	0.08517
				6.11086	0.08541
				6.1149	0.08566
				6.11895	0.0859
				6.12299	0.08615
				6.12704	0.08639
				6.13108	0.08663
				6.13513	0.08687
				6.13917	0.08712
				6.14321	0.08736
				6.14726	0.0876
				6.1513	0.08784
				6.15535	0.08808
				6.15939	0.08831
				6.16343	0.08855
				6.16748	0.08879
				6.17152	0.08903
				6.17557	0.08926
				6.17961	0.0895
				6.18365	0.08973
				6.1877	0.08996
				6.19174	0.0902
				6.19579	0.09043
				6.19983	0.09066
				6.20387	0.09089
				6.20792	0.09112
				6.21196	0.09135
				6.21601	0.09158
				6.22005	0.09181
				6.22409	0.09204
				6.22814	0.09227
				6.23218	0.09249
				6.23623	0.09272
				6.24027	0.09294
				6.24431	0.09317
				6.24836	0.09339
				6.2524	0.09361
				6.25645	0.09383
				6.26049	0.09405
				6.26453	0.09428
				6.26858	0.09449
				6.27262	0.09471
				6.27667	0.09493
				6.28071	0.09515
				6.28475	0.09537
				6.2888	0.09558
				6.29284	0.0958
				6.29689	0.09601
				6.30093	0.09622
				6.30497	0.09644
				6.30902	0.09665
				6.31306	0.09686
				6.31711	0.09707
				6.32115	0.09728
				6.3252	0.09749
				6.32924	0.0977
				6.33328	0.0979
				6.33733	0.09811
				6.34137	0.09831
				6.34542	0.09852
				6.34946	0.09872
				6.3535	0.09893
				6.35755	0.09913
				6.36159	0.09933
				6.36564	0.09953
				6.36968	0.09973
				6.37372	0.09993
				6.37777	0.10013
				6.38	0.10024
				6.38181	0.10032
				6.38586	0.10052
				6.3899	0.10072
				6.39394	0.10091
				6.39799	0.10111
				6.40203	0.1013
				6.40608	0.10149
				6.41012	0.10168
				6.41416	0.10187
				6.41821	0.10206
				6.42225	0.10225
				6.4263	0.10244
				6.43034	0.10263
				6.43438	0.10281
				6.43843	0.103
				6.44247	0.10318
				6.44652	0.10337
				6.45056	0.10355
				6.4546	0.10373
				6.45865	0.10392
				6.46269	0.1041
				6.46674	0.10428
				6.47078	0.10446
				6.47482	0.10463
				6.47887	0.10481
				6.48291	0.10499
				6.48696	0.10516
				6.491	0.10534
				6.49505	0.10551
				6.49909	0.10569
				6.50313	0.10586
				6.50718	0.10603
				6.51122	0.1062
				6.51527	0.10637
				6.51931	0.10654
				6.52335	0.10671
				6.5274	0.10687
				6.53144	0.10704
				6.53549	0.10721
				6.53953	0.10737
				6.54357	0.10754
				6.54762	0.1077
				6.55166	0.10786
				6.55571	0.10802
				6.55975	0.10818
				6.56379	0.10834
				6.56784	0.1085
				6.57188	0.10866
				6.57593	0.10882
				6.57997	0.10897
				6.58401	0.10913
				6.58806	0.10928
				6.5921	0.10944
				6.59615	0.10959
				6.60019	0.10974
				6.60423	0.1099
				6.60828	0.11005
				6.61232	0.1102
				6.61637	0.11035
				6.62041	0.11049
				6.62445	0.11064
				6.6285	0.11079
				6.63254	0.11094
				6.63659	0.11108
				6.64063	0.11122
				6.64467	0.11137
				6.64872	0.11151
				6.65276	0.11165
				6.65681	0.11179
				6.66085	0.11194
				6.66489	0.11207
				6.66894	0.11221
				6.67298	0.11235
				6.67703	0.11249
				6.68107	0.11263
				6.68512	0.11276
				6.68916	0.1129
				6.6932	0.11303
				6.69725	0.11316
				6.70129	0.1133
				6.70534	0.11343
				6.70938	0.11356
				6.71342	0.11369
				6.71747	0.11382
				6.72151	0.11395
				6.72556	0.11408
				6.7296	0.1142
				6.73	0.11422
				6.73364	0.11433
				6.73769	0.11446
				6.74173	0.11458
				6.74578	0.11471
				6.74982	0.11483
				6.75386	0.11495
				6.75791	0.11508
				6.76195	0.1152
				6.766	0.11532
				6.77004	0.11544
				6.77408	0.11556
				6.77813	0.11568
				6.78217	0.11579
				6.78622	0.11591
				6.79026	0.11603
				6.7943	0.11614
				6.79835	0.11626
				6.80239	0.11637
				6.80644	0.11649
				6.81048	0.1166
				6.81452	0.11671
				6.81857	0.11682
				6.82261	0.11693
				6.82666	0.11704
				6.8307	0.11715
				6.83474	0.11726
				6.83879	0.11737
				6.84283	0.11748
				6.84688	0.11758
				6.85092	0.11769
				6.85496	0.11779
				6.85901	0.1179
				6.86305	0.118
				6.8671	0.11811
				6.87114	0.11821
				6.87519	0.11831
				6.87923	0.11841
				6.88327	0.11851
				6.88732	0.11861
				6.89136	0.11871
				6.89541	0.11881
				6.89945	0.11891
				6.90349	0.11901
				6.90754	0.1191
				6.91158	0.1192
				6.91563	0.1193
				6.91967	0.11939
				6.92371	0.11949
				6.92776	0.11958
				6.9318	0.11967
				6.93585	0.11977
				6.93989	0.11986
				6.94393	0.11995
				6.94798	0.12004
				6.95202	0.12013
				6.95607	0.12022
				6.96011	0.12031
				6.96415	0.1204
				6.9682	0.12048
				6.97224	0.12057
				6.97629	0.12066
				6.98033	0.12074
				6.98437	0.12083
				6.98842	0.12091
				6.99246	0.121
				6.99651	0.12108
				7.00055	0.12117
				7.00459	0.12125
				7.00864	0.12133
				7.01	0.12136
				7.01268	0.12141
				7.01673	0.12149
				7.02077	0.12157
				7.02481	0.12165
				7.02886	0.12173
				7.0329	0.12181
				7.03695	0.12189
				7.04099	0.12197
				7.04504	0.12204
				7.04908	0.12212
				7.05312	0.1222
				7.05717	0.12227
				7.06121	0.12235
				7.06526	0.12242
				7.0693	0.1225
				7.07334	0.12257
				7.07739	0.12264
				7.08143	0.12272
				7.08548	0.12279
				7.08952	0.12286
				7.09356	0.12293
				7.09761	0.123
				7.10165	0.12307
				7.1057	0.12314
				7.10974	0.12321
				7.11378	0.12328
				7.11783	0.12335
				7.12187	0.12341
				7.12592	0.12348
				7.12996	0.12355
				7.134	0.12361
				7.13805	0.12368
				7.14209	0.12375
				7.14614	0.12381
				7.15018	0.12387
				7.15422	0.12394
				7.15827	0.124
				7.16231	0.12407
				7.16636	0.12413
				7.1704	0.12419
				7.17444	0.12425
				7.17849	0.12431
				7.18253	0.12437
				7.18658	0.12443
				7.19062	0.12449
				7.19466	0.12455
				7.19871	0.12461
				7.20275	0.12467
				7.2068	0.12473
				7.21084	0.12479
				7.21488	0.12484
				7.21893	0.1249
				7.22297	0.12496
				7.22702	0.12501
				7.23106	0.12507
				7.23511	0.12513
				7.23915	0.12518
				7.24	0.12519
				7.24319	0.12524
				7.24724	0.12529
				7.25128	0.12534
				7.25533	0.1254
				7.25937	0.12545
				7.26341	0.1255
				7.26746	0.12555
				7.2715	0.12561
				7.27555	0.12566
				7.27959	0.12571
				7.28363	0.12576
				7.28768	0.12581
				7.29172	0.12586
				7.29577	0.12591
				7.29981	0.12596
				7.30385	0.12601
				7.3079	0.12606
				7.31194	0.1261
				7.31599	0.12615
				7.32003	0.1262
				7.32407	0.12625
				7.32812	0.12629
				7.33216	0.12634
				7.33621	0.12639
				7.34025	0.12643
				7.34429	0.12648
				7.34834	0.12652
				7.35238	0.12657
				7.35643	0.12661
				7.36047	0.12666
				7.36451	0.1267
				7.36856	0.12674
				7.37	0.12676
				7.3726	0.12679
				7.37665	0.12683
				7.38069	0.12687
				7.38473	0.12691
				7.38878	0.12696
				7.39282	0.127
				7.39687	0.12704
				7.40091	0.12708
				7.40495	0.12712
				7.409	0.12716
				7.41304	0.1272
				7.41709	0.12724
				7.42113	0.12728
				7.42518	0.12732
				7.42922	0.12736
				7.43326	0.1274
				7.43731	0.12743
				7.44135	0.12747
				7.4454	0.12751
				7.44944	0.12755
				7.45348	0.12758
				7.45753	0.12762
				7.46157	0.12766
				7.46562	0.12769
				7.46966	0.12773
				7.4737	0.12777
				7.47775	0.1278
				7.48179	0.12784
				7.48584	0.12787
				7.48988	0.12791
				7.49392	0.12794
				7.49797	0.12797
				7.50201	0.12801
				7.50606	0.12804
				7.5101	0.12808
				7.51414	0.12811
				7.51819	0.12814
				7.52223	0.12817
				7.52628	0.12821
				7.53032	0.12824
				7.53436	0.12827
				7.53841	0.1283
				7.54245	0.12833
				7.5465	0.12836
				7.55054	0.1284
				7.55458	0.12843
				7.55863	0.12846
				7.56267	0.12849
				7.56672	0.12852
				7.57076	0.12855
				7.5748	0.12858
				7.57885	0.12861
				7.58289	0.12863
				7.58694	0.12866
				7.59098	0.12869
				7.59503	0.12872
				7.59907	0.12875
				7.60311	0.12878
				7.60716	0.1288
				7.6112	0.12883
				7.61525	0.12886
				7.61929	0.12889
				7.62333	0.12891
				7.62738	0.12894
				7.63142	0.12897
				7.63547	0.12899
				7.63951	0.12902
				7.64	0.12902
				7.64355	0.12904
				7.6476	0.12907
				7.65164	0.1291
				7.65569	0.12912
				7.65973	0.12915
				7.66377	0.12917
				7.66782	0.1292
				7.67186	0.12922
				7.67591	0.12924
				7.67995	0.12927
				7.68399	0.12929
				7.68804	0.12932
				7.69208	0.12934
				7.69613	0.12936
				7.70017	0.12939
				7.70421	0.12941
				7.70826	0.12943
				7.7123	0.12946
				7.71635	0.12948
				7.72039	0.1295
				7.72443	0.12952
				7.72848	0.12954
				7.73252	0.12957
				7.73657	0.12959
				7.74061	0.12961
				7.74465	0.12963
				7.7487	0.12965
				7.75274	0.12967
				7.75679	0.12969
				7.76083	0.12971
				7.76487	0.12973
				7.76892	0.12976
				7.77296	0.12978
				7.77701	0.1298
				7.78105	0.12982
				7.7851	0.12983
				7.78914	0.12985
				7.79318	0.12987
				7.79723	0.12989
				7.80127	0.12991
				7.80532	0.12993
				7.80936	0.12995
				7.8134	0.12997
				7.81745	0.12999
				7.82149	0.13001
				7.82554	0.13002
				7.82958	0.13004
				7.83362	0.13006
				7.83767	0.13008
				7.84171	0.1301
				7.84576	0.13011
				7.8498	0.13013
				7.85384	0.13015
				7.85789	0.13016
				7.86193	0.13018
				7.86598	0.1302
				7.87002	0.13022
				7.87406	0.13023
				7.87811	0.13025
				7.88215	0.13026
				7.8862	0.13028
				7.89024	0.1303
				7.89428	0.13031
				7.89833	0.13033
				7.90237	0.13034
				7.90642	0.13036
				7.91	0.13037
				7.91046	0.13038
				7.9145	0.13039
				7.91855	0.13041
				7.92259	0.13042
				7.92664	0.13044
				7.93068	0.13045
				7.93472	0.13047
				7.93877	0.13048
				7.94281	0.13049
				7.94686	0.13051
				7.9509	0.13052
				7.95494	0.13054
				7.95899	0.13055
				7.96303	0.13057
				7.96708	0.13058
				7.97112	0.13059
				7.97517	0.13061
				7.97921	0.13062
				7.98325	0.13063
				7.9873	0.13065
				7.99134	0.13066
				7.99539	0.13067
				7.99943	0.13069
				8.00347	0.1307
				8.00752	0.13071
				8.01156	0.13072
				8.01561	0.13074
				8.01965	0.13075
				8.02369	0.13076
				8.02774	0.13077
				8.03178	0.13079
				8.03583	0.1308
				8.03987	0.13081
				8.04391	0.13082
				8.04796	0.13083
				8.052	0.13085
				8.05605	0.13086
				8.06009	0.13087
				8.06413	0.13088
				8.06818	0.13089
				8.07222	0.1309
				8.07627	0.13091
				8.08031	0.13092
				8.08435	0.13094
				8.0884	0.13095
				8.09244	0.13096
				8.09649	0.13097
				8.10053	0.13098
				8.10457	0.13099
				8.10862	0.131
				8.11266	0.13101
				8.11671	0.13102
				8.12075	0.13103
				8.12479	0.13104
				8.12884	0.13105
				8.13288	0.13106
				8.13693	0.13107
				8.14097	0.13108
				8.14502	0.13109
				8.14906	0.1311
				8.15	0.1311
				8.1531	0.13111
				8.15715	0.13112
				8.16119	0.13113
				8.16524	0.13114
				8.16928	0.13115
				8.17332	0.13116
				8.17737	0.13117
				8.18141	0.13117
				8.18546	0.13118
				8.1895	0.13119
				8.19354	0.1312
				8.19759	0.13121
				8.20163	0.13122
				8.20568	0.13123
				8.20972	0.13124
				8.21376	0.13124
				8.21781	0.13125
				8.22185	0.13126
				8.2259	0.13127
				8.22994	0.13128
				8.23398	0.13129
				8.23803	0.13129
				8.24207	0.1313
				8.24612	0.13131
				8.25016	0.13132
				8.2542	0.13133
				8.25825	0.13133
				8.26229	0.13134
				8.26634	0.13135
				8.27038	0.13136
				8.27442	0.13136
				8.27847	0.13137
				8.28251	0.13138
				8.28656	0.13139
				8.2906	0.13139
				8.29464	0.1314
				8.29869	0.13141
				8.30273	0.13142
				8.30678	0.13142
				8.31082	0.13143
				8.31486	0.13144
				8.31891	0.13144
				8.32295	0.13145
				8.327	0.13146
				8.33104	0.13146
				8.33509	0.13147
				8.33913	0.13148
				8.34317	0.13148
				8.34722	0.13149
				8.35126	0.1315
				8.35531	0.1315
				8.35935	0.13151
				8.36339	0.13152
				8.36744	0.13152
				8.37148	0.13153
				8.37553	0.13153
				8.37957	0.13154
				8.38361	0.13155
				8.38766	0.13155
				8.3917	0.13156
				8.39575	0.13156
				8.39979	0.13157
				8.40383	0.13158
				8.40788	0.13158
				8.41192	0.13159
				8.41597	0.13159
				8.42001	0.1316
				8.42405	0.1316
				8.4281	0.13161
				8.43214	0.13162
				8.43619	0.13162
				8.44023	0.13163
				8.44427	0.13163
				8.44832	0.13164
				8.45	0.13164
				8.45236	0.13164
				8.45641	0.13165
				8.46045	0.13165
				8.46449	0.13166
				8.46854	0.13166
				8.47258	0.13167
				8.47663	0.13167
				8.48067	0.13168
				8.48471	0.13168
				8.48876	0.13169
				8.4928	0.13169
				8.49685	0.1317
				8.50089	0.1317
				8.50493	0.13171
				8.50898	0.13171
				8.51302	0.13172
				8.51707	0.13172
				8.52111	0.13173
				8.52516	0.13173
				8.5292	0.13174
				8.53324	0.13174
				8.53729	0.13174
				8.54133	0.13175
				8.54538	0.13175
				8.54942	0.13176
				8.55346	0.13176
				8.55751	0.13177
				8.56155	0.13177
				8.5656	0.13177
				8.56964	0.13178
				8.57368	0.13178
				8.57773	0.13179
				8.58177	0.13179
				8.58582	0.13179
				8.58986	0.1318
				8.5939	0.1318
				8.59795	0.13181
				8.60199	0.13181
				8.60604	0.13181
				8.61008	0.13182
				8.61412	0.13182
				8.61817	0.13183
				8.62221	0.13183
				8.62626	0.13183
				8.6303	0.13184
				8.63434	0.13184
				8.63839	0.13184
				8.64243	0.13185
				8.64648	0.13185
				8.65052	0.13186
				8.65456	0.13186
				8.65861	0.13186
				8.66265	0.13187
				8.6667	0.13187
				8.67074	0.13187
				8.67478	0.13188
				8.67883	0.13188
				8.68287	0.13188
				8.68692	0.13189
				8.69096	0.13189
				8.69501	0.13189
				8.69905	0.1319
				8.70309	0.1319
				8.70714	0.1319
				8.71118	0.13191
				8.71523	0.13191
				8.71927	0.13191
				8.72331	0.13191
				8.72736	0.13192
				8.7314	0.13192
				8.73545	0.13192
				8.73949	0.13193
				8.74	0.13193
				8.74353	0.13193
				8.74758	0.13193
				8.75162	0.13194
				8.75567	0.13194
				8.75971	0.13194
				8.76375	0.13194
				8.7678	0.13195
				8.77184	0.13195
				8.77589	0.13195
				8.77993	0.13196
				8.78397	0.13196
				8.78802	0.13196
				8.79206	0.13196
				8.79611	0.13197
				8.80015	0.13197
				8.80419	0.13197
				8.80824	0.13197
				8.81228	0.13198
				8.81633	0.13198
				8.82037	0.13198
				8.82441	0.13198
				8.82846	0.13199
				8.8325	0.13199
				8.83655	0.13199
				8.84059	0.13199
				8.84463	0.132
				8.84868	0.132
				8.85272	0.132
				8.85677	0.132
				8.86081	0.13201
				8.86485	0.13201
				8.8689	0.13201
				8.87294	0.13201
				8.87699	0.13202
				8.88103	0.13202
				8.88508	0.13202
				8.88912	0.13202
				8.89316	0.13202
				8.89721	0.13203
				8.90125	0.13203
				8.9053	0.13203
				8.90934	0.13203
				8.91338	0.13203
				8.91743	0.13204
				8.92147	0.13204
				8.92552	0.13204
				8.97	0.13206

## Sheet: 5K
Figure 5M: Bar plots showing kinetic solvent isotope effect on hydrolysis (k1) and serine-mediated ubiquitin discharge (k2,serine) from either WT Ubc6 or its H94Q mutant.
The shaded part of the table reports rate constants determined for two independent experiments; the unshaded part reports the values plotted
	Solvent	H2O	D2O	H2O	D2O	H2O	D2O	H2O	D2O	ratio k1,H2O/k1,D2O		ratio k2,H2O/k2,D2O
	Ubc6	WT	WT	H94Q	H94Q	WT	WT	H94Q	H94Q	WT	H94Q	WT	H94Q
	Nucleophile	none				Serine				none		Serine
	Experiment 1	0.01583	0.00789	0.00771	0.00287	0.00067296	0.000425928	0.000261482	8.86516e-05	2.00696	2.68611	1.57999	2.94955
	Experiment 2	0.01462	0.00772	0.00856	0.00301	0.000623313	0.000430728	0.000249152	7.75761e-05	1.89444	2.84741	1.44712	3.21172
	Average									1.9507	2.76676	1.51355	3.08064

## Sheet: 5L
Figure 5D: Discharge of the ubiquitin-loaded state of Ubc2 in the presence of free amino acids
The reaction was performed at 20°C, unlike reactions compiled in Figure 5E and following, which were recorded at 25°C
		Fraction Ubc2 loaded
	Time (min)	no amino acid	100 mM alanine	100 mM threonine	100 mM lysine	100 mM serine
	0	0.61666	0.60726	0.61094	0.6279	0.60969
	2	0.62158	0.60986	0.59866	0.15365	0.59999
	8	0.5963	0.5885	0.58361	0.03245	0.5818
	16	0.58578	0.56206	0.5538	0.026	0.55347
	32	0.56324	0.54597	0.52868	0.02301	0.53127
	60	0.52004	0.48326	0.52981	0.01521	0.46687
	120	0.45175	0.42716	0.42078	0.00122	0.4229
	240	0.31624	0.30102	0.35908	0.00597	0.28074

[truncated: 5 more sheets: 5M , 5N, 5O, 5P, compilation of all rates]
