# Supplementary material for: Determinants of chemoselectivity in ubiquitination by the J2 family of ubiquitin-conjugating enzymes
Source: EMBO J. 2024 Nov 12;43(24):6705–39. doi: 10.1038/s44318-024-00301-3 (PMC11649903; doi:10.1038/s44318-024-00301-3)
Supplement: Supplementary file 10 — Source data Fig. 6 [file 44318_2024_301_MOESM10_ESM.zip]

Archive with 8 entries (8 files):
- SD figure 6/AST_821_01_700.TIF
- SD figure 6/AST_823_01_700.TIF
- SD figure 6/AST_825_01_700.TIF
- SD figure 6/AST_826_01_700.TIF
- SD figure 6/AST_827_01_700.TIF
- SD figure 6/AST_828_01_700.TIF
- SD figure 6/SD_Figure6.xlsx
- SD figure 6/SD_Figure_6A.tiff
