# Supplementary material for: Determinants of chemoselectivity in ubiquitination by the J2 family of ubiquitin-conjugating enzymes
Source: EMBO J. 2024 Nov 12;43(24):6705–39. doi: 10.1038/s44318-024-00301-3 (PMC11649903; doi:10.1038/s44318-024-00301-3)
Supplement: Supplementary file 10 — Source data Fig. 6 [file 44318_2024_301_MOESM10_ESM.zip › SD figure 6/SD_Figure6.xlsx]

## Sheet: 6B
Figure 6B: Ubc6 ubiquitin discharge assay performed by directly diluting purified fluorescently labelled Ubc6-Ub in chase buffer without or with 10 µM of the indicated Doa10 RING domain construct, in the presence of the indicated EDTA concentrations.
To determine apparent rate constants for hydrolysis the data was fitted to the following function: Au0+L0*(exp(-(k1+k3)*x))+((k3*L0)/(k1+k3))*(1-exp(-(k1+k3)*x))
			no RING			10 µM Doa10 RING			10 µM Doa10 RING-CTE
		Time (min)	no EDTA	2 mM EDTA	5 mM EDTA	no EDTA	2 mM EDTA	5 mM EDTA	no EDTA	2 mM EDTA	5 mM EDTA
		0.31667	0.92709	0.92569	0.92079	0.92987	0.92798	0.93575	0.91471	0.92024	0.9186
		1	0.91975	0.91481	0.91085	0.90409	0.89226	0.90539	0.81008	0.82555	0.8311
		2	0.91219	0.90426	0.9021	0.85368	0.84505	0.8612	0.68355	0.70367	0.72345
		4	0.89374	0.87765	0.87963	0.7737	0.76319	0.78593	0.48692	0.5194	0.54658
		7	0.86015	0.84234	0.84551	0.66809	0.66019	0.67855	0.32349	0.34759	0.36216
		15	0.77301	0.76407	0.75549	0.44145	0.44603	0.46584	0.16149	0.17595	0.17747
		30	0.63742	0.6361	0.62462	0.23598	0.23861	0.25419	0.1135	0.11402	0.11318
		60	0.43893	0.4402	0.42249	0.11134	0.10351	0.12538	0.08626	0.08593	0.08595
To determine apparent rate constants for hydrolysis the data was fitted to the following function: Au0+L0*(exp(-(k1+k3)*x))+((k3*L0)/(k1+k3))*(1-exp(-(k1+k3)*x)). L0 and Au0 refer to the fraction of loaded and autoubiquitinated Ubc6 determined in a separate experiment. Au0 was determined from a reducing gel
			L0	Au0	k1		k3
			Value	Value	Value	Standard Error	Value	Standard Error
	no RING	no EDTA	0.92866	0.02	0.01432	0.000789809	0.00204	0.00184
		2 mM EDTA	0.92866	0.02	0.01569	0.000840463	0.00477	0.00187
		5 mM EDTA	0.92866	0.02	0.0161	0.00083538	0.00396	0.00178
	10 µM Doa10 RING	no EDTA	0.92866	0.02	0.05366	0.00142	0.00387	0.000948911
		2 mM EDTA	0.92866	0.02	0.05425	0.00143	0.00379	0.000946105
		5 mM EDTA	0.92866	0.02	0.05044	0.00137	0.00415	0.000962292
	10 µM Doa10 RING-CTE	no EDTA	0.92866	0.02	0.17314	0.00404	0.01662	0.0018
		2 mM EDTA	0.92866	0.02	0.1569	0.00367	0.01475	0.00167
		5 mM EDTA	0.92866	0.02	0.14638	0.00342	0.01291	0.00157
Data for solid lines obtained from fits:
		no RING			10 µM Doa10 RING			10 µM Doa10 RING-CTE
	Time (min)	no EDTA	2 mM EDTA	5 mM EDTA	no EDTA	2 mM EDTA	5 mM EDTA	no EDTA	2 mM EDTA	5 mM EDTA
	0.31667	0.94446	0.94406	0.94394	0.93302	0.93285	0.93396	0.89924	0.90375	0.90668
	0.37641	0.94367	0.9432	0.94305	0.9301	0.9299	0.93121	0.89025	0.89555	0.899
	0.43615	0.94288	0.94233	0.94217	0.9272	0.92696	0.92847	0.88135	0.88743	0.89138
	0.4959	0.94209	0.94147	0.94128	0.9243	0.92403	0.92574	0.87256	0.87939	0.88384
	0.55564	0.9413	0.94061	0.9404	0.92141	0.92111	0.92303	0.86387	0.87144	0.87638
	0.61538	0.94052	0.93975	0.93952	0.91853	0.91821	0.92031	0.85527	0.86357	0.86898
	0.67513	0.93973	0.93889	0.93863	0.91566	0.91531	0.91761	0.84677	0.85577	0.86165
	0.73487	0.93894	0.93803	0.93775	0.9128	0.91242	0.91492	0.83837	0.84806	0.85439
	0.79461	0.93816	0.93718	0.93687	0.90996	0.90954	0.91224	0.83006	0.84043	0.8472
	0.85435	0.93738	0.93632	0.93599	0.90712	0.90667	0.90956	0.82184	0.83287	0.84008
	0.9141	0.93659	0.93547	0.93512	0.90429	0.90381	0.9069	0.81372	0.82539	0.83303
	0.97384	0.93581	0.93461	0.93424	0.90147	0.90096	0.90424	0.80569	0.81799	0.82604
	1	0.93547	0.93424	0.93386	0.90024	0.89972	0.90308	0.8022	0.81477	0.823
	1.03358	0.93503	0.93376	0.93337	0.89866	0.89812	0.90159	0.79775	0.81066	0.81912
	1.09333	0.93425	0.93291	0.93249	0.89586	0.89529	0.89895	0.7899	0.80341	0.81226
	1.15307	0.93347	0.93206	0.93162	0.89307	0.89247	0.89632	0.78214	0.79623	0.80547
	1.21281	0.93269	0.93121	0.93075	0.89028	0.88966	0.89369	0.77446	0.78913	0.79874
	1.27256	0.93191	0.93036	0.92987	0.88751	0.88686	0.89108	0.76688	0.78209	0.79208
	1.3323	0.93113	0.92951	0.929	0.88475	0.88407	0.88847	0.75937	0.77513	0.78548
	1.39204	0.93036	0.92867	0.92813	0.882	0.88129	0.88587	0.75196	0.76824	0.77895
	1.45179	0.92958	0.92782	0.92727	0.87925	0.87852	0.88328	0.74462	0.76142	0.77247
	1.51153	0.9288	0.92698	0.9264	0.87652	0.87576	0.8807	0.73737	0.75467	0.76606
	1.57127	0.92803	0.92613	0.92553	0.8738	0.87301	0.87813	0.7302	0.74799	0.7597
	1.63101	0.92725	0.92529	0.92467	0.87108	0.87026	0.87557	0.72311	0.74138	0.75341
	1.69076	0.92648	0.92445	0.9238	0.86838	0.86753	0.87301	0.7161	0.73483	0.74718
	1.7505	0.92571	0.92361	0.92294	0.86568	0.86481	0.87046	0.70917	0.72835	0.741
	1.81024	0.92494	0.92277	0.92208	0.86299	0.86209	0.86792	0.70232	0.72194	0.73489
	1.86999	0.92417	0.92193	0.92122	0.86031	0.85939	0.86539	0.69554	0.71559	0.72883
	1.92973	0.9234	0.9211	0.92036	0.85764	0.85669	0.86287	0.68884	0.70931	0.72283
	1.98947	0.92263	0.92026	0.9195	0.85499	0.854	0.86036	0.68222	0.70309	0.71689
	2	0.92249	0.92011	0.91935	0.85452	0.85353	0.85991	0.68106	0.702	0.71584
	2.04922	0.92186	0.91943	0.91864	0.85233	0.85133	0.85785	0.67567	0.69693	0.711
	2.10896	0.92109	0.91859	0.91779	0.84969	0.84866	0.85535	0.6692	0.69084	0.70517
	2.1687	0.92032	0.91776	0.91693	0.84706	0.846	0.85286	0.6628	0.68481	0.69939
	2.22845	0.91956	0.91693	0.91607	0.84444	0.84335	0.85038	0.65647	0.67884	0.69367
	2.28819	0.91879	0.9161	0.91522	0.84182	0.84071	0.84791	0.65021	0.67294	0.688
	2.34793	0.91803	0.91527	0.91437	0.83922	0.83808	0.84544	0.64402	0.66709	0.68239
	2.40767	0.91726	0.91444	0.91352	0.83662	0.83546	0.84298	0.6379	0.6613	0.67683
	2.46742	0.9165	0.91361	0.91267	0.83403	0.83285	0.84053	0.63186	0.65557	0.67132
	2.52716	0.91573	0.91278	0.91182	0.83146	0.83024	0.83809	0.62588	0.6499	0.66586
	2.5869	0.91497	0.91196	0.91097	0.82889	0.82765	0.83566	0.61996	0.64429	0.66046
	2.64665	0.91421	0.91113	0.91012	0.82632	0.82506	0.83323	0.61412	0.63873	0.65511
	2.70639	0.91345	0.91031	0.90927	0.82377	0.82249	0.83081	0.60833	0.63324	0.6498
	2.76613	0.91269	0.90948	0.90843	0.82123	0.81992	0.8284	0.60262	0.62779	0.64455
	2.82588	0.91193	0.90866	0.90758	0.81869	0.81736	0.826	0.59697	0.62241	0.63935
	2.88562	0.91117	0.90784	0.90674	0.81617	0.81481	0.82361	0.59138	0.61707	0.6342
	2.94536	0.91042	0.90702	0.9059	0.81365	0.81227	0.82122	0.58586	0.6118	0.62909
	3.00511	0.90966	0.9062	0.90506	0.81114	0.80974	0.81884	0.58039	0.60657	0.62404
	3.06485	0.9089	0.90538	0.90422	0.80864	0.80721	0.81647	0.57499	0.6014	0.61903
	3.12459	0.90815	0.90457	0.90338	0.80615	0.8047	0.81411	0.56965	0.59628	0.61407
	3.18433	0.90739	0.90375	0.90254	0.80367	0.80219	0.81175	0.56438	0.59122	0.60915
	3.24408	0.90664	0.90294	0.9017	0.80119	0.79969	0.8094	0.55916	0.58621	0.60429
	3.30382	0.90589	0.90212	0.90086	0.79873	0.79721	0.80706	0.55399	0.58124	0.59947
	3.36356	0.90513	0.90131	0.90003	0.79627	0.79473	0.80473	0.54889	0.57633	0.59469
	3.42331	0.90438	0.9005	0.89919	0.79382	0.79225	0.80241	0.54385	0.57147	0.58996
	3.48305	0.90363	0.89969	0.89836	0.79138	0.78979	0.80009	0.53886	0.56666	0.58527
	3.54279	0.90288	0.89888	0.89753	0.78895	0.78734	0.79778	0.53393	0.56189	0.58063
	3.60254	0.90213	0.89807	0.8967	0.78652	0.78489	0.79548	0.52905	0.55718	0.57604
	3.66228	0.90138	0.89726	0.89587	0.78411	0.78245	0.79318	0.52423	0.55251	0.57148
	3.72202	0.90063	0.89645	0.89504	0.7817	0.78002	0.79089	0.51946	0.54789	0.56697
	3.78177	0.89989	0.89565	0.89421	0.7793	0.7776	0.78861	0.51475	0.54332	0.56251
	3.84151	0.89914	0.89484	0.89338	0.77691	0.77519	0.78634	0.51009	0.5388	0.55808
	3.90125	0.8984	0.89404	0.89255	0.77453	0.77279	0.78408	0.50548	0.53432	0.5537
	3.96099	0.89765	0.89323	0.89173	0.77215	0.77039	0.78182	0.50092	0.52989	0.54936
	4	0.89716	0.89271	0.89119	0.77061	0.76883	0.78035	0.49798	0.52702	0.54654
	4.02074	0.89691	0.89243	0.8909	0.76979	0.768	0.77957	0.49642	0.5255	0.54505
	4.08048	0.89616	0.89163	0.89008	0.76743	0.76562	0.77732	0.49196	0.52115	0.54079
	4.14022	0.89542	0.89083	0.88926	0.76508	0.76325	0.77509	0.48756	0.51685	0.53658
	4.19997	0.89468	0.89003	0.88844	0.76274	0.76089	0.77286	0.48321	0.5126	0.5324
	4.25971	0.89394	0.88923	0.88762	0.7604	0.75854	0.77064	0.4789	0.50839	0.52826
	4.31945	0.8932	0.88844	0.8868	0.75808	0.75619	0.76842	0.47465	0.50422	0.52415
	4.3792	0.89246	0.88764	0.88598	0.75576	0.75385	0.76622	0.47044	0.50009	0.52009
	4.43894	0.89172	0.88685	0.88516	0.75345	0.75152	0.76402	0.46628	0.49601	0.51607
	4.49868	0.89098	0.88605	0.88434	0.75115	0.7492	0.76182	0.46216	0.49197	0.51208
	4.55843	0.89024	0.88526	0.88353	0.74885	0.74688	0.75964	0.45809	0.48797	0.50814
	4.61817	0.8895	0.88447	0.88271	0.74656	0.74458	0.75746	0.45407	0.48401	0.50423
	4.67791	0.88877	0.88367	0.8819	0.74429	0.74228	0.75529	0.4501	0.48009	0.50035
	4.73765	0.88803	0.88288	0.88109	0.74202	0.73999	0.75313	0.44616	0.47621	0.49652
	4.7974	0.8873	0.88209	0.88027	0.73975	0.73771	0.75097	0.44228	0.47237	0.49272
	4.85714	0.88656	0.88131	0.87946	0.7375	0.73543	0.74882	0.43843	0.46856	0.48895
	4.91688	0.88583	0.88052	0.87865	0.73525	0.73317	0.74668	0.43463	0.4648	0.48522
	4.97663	0.88509	0.87973	0.87784	0.73301	0.73091	0.74454	0.43088	0.46108	0.48153
	5.03637	0.88436	0.87895	0.87704	0.73078	0.72866	0.74241	0.42716	0.45739	0.47787
	5.09611	0.88363	0.87816	0.87623	0.72855	0.72641	0.74029	0.42349	0.45374	0.47425
	5.15586	0.8829	0.87738	0.87542	0.72634	0.72418	0.73817	0.41986	0.45013	0.47066
	5.2156	0.88217	0.8766	0.87462	0.72413	0.72195	0.73606	0.41627	0.44656	0.4671
	5.27534	0.88144	0.87581	0.87381	0.72193	0.71973	0.73396	0.41272	0.44302	0.46358
	5.33509	0.88071	0.87503	0.87301	0.71973	0.71752	0.73187	0.40921	0.43952	0.46009
	5.39483	0.87999	0.87425	0.87221	0.71755	0.71532	0.72978	0.40573	0.43605	0.45664
	5.45457	0.87926	0.87347	0.87141	0.71537	0.71312	0.7277	0.4023	0.43262	0.45322
	5.51431	0.87853	0.8727	0.87061	0.71319	0.71093	0.72562	0.39891	0.42923	0.44983
	5.57406	0.87781	0.87192	0.86981	0.71103	0.70875	0.72356	0.39556	0.42587	0.44647
	5.6338	0.87708	0.87114	0.86901	0.70887	0.70657	0.7215	0.39224	0.42254	0.44314
	5.69354	0.87636	0.87037	0.86821	0.70672	0.70441	0.71944	0.38896	0.41925	0.43985
	5.75329	0.87563	0.86959	0.86742	0.70458	0.70225	0.71739	0.38572	0.41599	0.43658
	5.81303	0.87491	0.86882	0.86662	0.70245	0.7001	0.71535	0.38251	0.41276	0.43335
	5.87277	0.87419	0.86805	0.86583	0.70032	0.69795	0.71332	0.37934	0.40957	0.43015
	5.93252	0.87347	0.86728	0.86503	0.6982	0.69582	0.71129	0.37621	0.40641	0.42698
	5.99226	0.87275	0.86651	0.86424	0.69609	0.69369	0.70927	0.37311	0.40328	0.42384
	6.052	0.87203	0.86574	0.86345	0.69398	0.69156	0.70726	0.37005	0.40018	0.42072
	6.11175	0.87131	0.86497	0.86266	0.69188	0.68945	0.70525	0.36702	0.39712	0.41764
	6.17149	0.87059	0.8642	0.86187	0.68979	0.68734	0.70325	0.36402	0.39408	0.41459
	6.23123	0.86987	0.86343	0.86108	0.68771	0.68524	0.70125	0.36106	0.39108	0.41156
	6.29097	0.86915	0.86267	0.86029	0.68563	0.68315	0.69926	0.35813	0.38811	0.40857
	6.35072	0.86844	0.8619	0.8595	0.68356	0.68106	0.69728	0.35524	0.38517	0.4056
	6.41046	0.86772	0.86114	0.85872	0.6815	0.67899	0.69531	0.35237	0.38226	0.40266
	6.4702	0.86701	0.86038	0.85793	0.67945	0.67692	0.69334	0.34954	0.37938	0.39975
	6.52995	0.86629	0.85962	0.85715	0.6774	0.67485	0.69138	0.34675	0.37652	0.39687
	6.58969	0.86558	0.85885	0.85637	0.67536	0.67279	0.68942	0.34398	0.3737	0.39401
	6.64943	0.86486	0.85809	0.85558	0.67332	0.67075	0.68747	0.34124	0.37091	0.39118
	6.70918	0.86415	0.85734	0.8548	0.67129	0.6687	0.68553	0.33854	0.36814	0.38838
	6.76892	0.86344	0.85658	0.85402	0.66927	0.66667	0.68359	0.33587	0.3654	0.3856
	6.82866	0.86273	0.85582	0.85324	0.66726	0.66464	0.68166	0.33322	0.36269	0.38285
	6.88841	0.86202	0.85506	0.85247	0.66525	0.66262	0.67974	0.33061	0.36001	0.38013
	6.94815	0.86131	0.85431	0.85169	0.66325	0.6606	0.67782	0.32802	0.35735	0.37743
	7	0.86069	0.85365	0.85101	0.66152	0.65886	0.67616	0.3258	0.35507	0.37511
	7.00789	0.8606	0.85355	0.85091	0.66126	0.6586	0.67591	0.32547	0.35473	0.37476
	7.06763	0.85989	0.8528	0.85014	0.65928	0.6566	0.674	0.32294	0.35213	0.37211
	7.12738	0.85919	0.85205	0.84936	0.6573	0.6546	0.6721	0.32044	0.34955	0.36949
	7.18712	0.85848	0.8513	0.84859	0.65532	0.65261	0.67021	0.31797	0.347	0.36689
	7.24686	0.85777	0.85054	0.84781	0.65336	0.65064	0.66832	0.31553	0.34448	0.36432
	7.30661	0.85707	0.84979	0.84704	0.6514	0.64866	0.66644	0.31312	0.34198	0.36177
	7.36635	0.85636	0.84905	0.84627	0.64945	0.6467	0.66456	0.31073	0.33951	0.35925
	7.42609	0.85566	0.8483	0.8455	0.6475	0.64474	0.6627	0.30837	0.33707	0.35675
	7.48584	0.85496	0.84755	0.84473	0.64556	0.64278	0.66083	0.30603	0.33465	0.35427
	7.54558	0.85425	0.8468	0.84396	0.64363	0.64084	0.65898	0.30373	0.33225	0.35182
	7.60532	0.85355	0.84606	0.8432	0.64171	0.6389	0.65713	0.30145	0.32988	0.34939
	7.66507	0.85285	0.84531	0.84243	0.63979	0.63697	0.65528	0.29919	0.32753	0.34698
	7.72481	0.85215	0.84457	0.84166	0.63788	0.63504	0.65344	0.29696	0.32521	0.3446
	7.78455	0.85145	0.84383	0.8409	0.63597	0.63312	0.65161	0.29475	0.32291	0.34224
	7.84429	0.85075	0.84309	0.84014	0.63407	0.63121	0.64978	0.29257	0.32063	0.3399
	7.90404	0.85005	0.84235	0.83937	0.63218	0.6293	0.64796	0.29042	0.31838	0.33758
	7.96378	0.84935	0.84161	0.83861	0.63029	0.62741	0.64615	0.28829	0.31615	0.33529
	8.02352	0.84866	0.84087	0.83785	0.62841	0.62551	0.64434	0.28618	0.31394	0.33301
	8.08327	0.84796	0.84013	0.83709	0.62654	0.62363	0.64254	0.28409	0.31176	0.33076
	8.14301	0.84726	0.83939	0.83633	0.62467	0.62175	0.64074	0.28203	0.30959	0.32853
	8.20275	0.84657	0.83865	0.83557	0.62281	0.61987	0.63895	0.28	0.30745	0.32632
	8.2625	0.84587	0.83792	0.83482	0.62096	0.61801	0.63716	0.27798	0.30534	0.32413
	8.32224	0.84518	0.83718	0.83406	0.61911	0.61615	0.63538	0.27599	0.30324	0.32197
	8.38198	0.84449	0.83645	0.8333	0.61727	0.61429	0.63361	0.27402	0.30116	0.31982
	8.44173	0.8438	0.83572	0.83255	0.61543	0.61245	0.63184	0.27208	0.29911	0.31769
	8.50147	0.8431	0.83499	0.8318	0.61361	0.61061	0.63008	0.27015	0.29708	0.31558
	8.56121	0.84241	0.83426	0.83104	0.61178	0.60877	0.62832	0.26825	0.29506	0.3135
	8.62095	0.84172	0.83353	0.83029	0.60997	0.60694	0.62657	0.26637	0.29307	0.31143
	8.6807	0.84103	0.8328	0.82954	0.60816	0.60512	0.62483	0.26451	0.2911	0.30938
	8.74044	0.84034	0.83207	0.82879	0.60635	0.60331	0.62309	0.26267	0.28915	0.30736
	8.80018	0.83966	0.83134	0.82804	0.60456	0.6015	0.62135	0.26085	0.28721	0.30535
	8.85993	0.83897	0.83061	0.82729	0.60276	0.5997	0.61963	0.25905	0.2853	0.30336
	8.91967	0.83828	0.82989	0.82654	0.60098	0.5979	0.6179	0.25727	0.28341	0.30139
	8.97941	0.83759	0.82916	0.8258	0.5992	0.59611	0.61619	0.25551	0.28154	0.29944
	9.03916	0.83691	0.82844	0.82505	0.59743	0.59432	0.61448	0.25378	0.27968	0.2975
	9.0989	0.83622	0.82772	0.82431	0.59566	0.59255	0.61277	0.25206	0.27785	0.29559
	9.15864	0.83554	0.827	0.82356	0.5939	0.59077	0.61107	0.25036	0.27603	0.29369
	9.21839	0.83486	0.82627	0.82282	0.59214	0.58901	0.60938	0.24868	0.27423	0.29181
	9.27813	0.83417	0.82555	0.82208	0.5904	0.58725	0.60769	0.24702	0.27245	0.28995
	9.33787	0.83349	0.82483	0.82134	0.58865	0.5855	0.606	0.24537	0.27069	0.2881
	9.39761	0.83281	0.82412	0.8206	0.58692	0.58375	0.60432	0.24375	0.26895	0.28628
	9.45736	0.83213	0.8234	0.81986	0.58519	0.58201	0.60265	0.24215	0.26722	0.28447
	9.5171	0.83145	0.82268	0.81912	0.58346	0.58027	0.60098	0.24056	0.26551	0.28268
	9.57684	0.83077	0.82197	0.81838	0.58174	0.57854	0.59932	0.23899	0.26382	0.2809
	9.63659	0.83009	0.82125	0.81765	0.58003	0.57682	0.59767	0.23744	0.26215	0.27914
	9.69633	0.82941	0.82054	0.81691	0.57832	0.5751	0.59602	0.2359	0.26049	0.2774
	9.75607	0.82873	0.81982	0.81617	0.57662	0.57339	0.59437	0.23439	0.25885	0.27568
	9.81582	0.82806	0.81911	0.81544	0.57492	0.57168	0.59273	0.23289	0.25723	0.27397
	9.87556	0.82738	0.8184	0.81471	0.57323	0.56998	0.5911	0.2314	0.25562	0.27228
	9.9353	0.8267	0.81769	0.81398	0.57155	0.56829	0.58947	0.22994	0.25403	0.2706
	9.99505	0.82603	0.81698	0.81324	0.56987	0.5666	0.58784	0.22849	0.25246	0.26894
	10.0548	0.82535	0.81627	0.81251	0.5682	0.56492	0.58622	0.22705	0.2509	0.2673
	10.1145	0.82468	0.81556	0.81178	0.56653	0.56324	0.58461	0.22564	0.24936	0.26567
	10.1743	0.82401	0.81485	0.81105	0.56487	0.56157	0.583	0.22423	0.24784	0.26405
	10.234	0.82333	0.81415	0.81033	0.56322	0.55991	0.5814	0.22285	0.24633	0.26245
	10.2938	0.82266	0.81344	0.8096	0.56157	0.55825	0.5798	0.22148	0.24483	0.26087
	10.3535	0.82199	0.81274	0.80887	0.55992	0.5566	0.57821	0.22012	0.24335	0.2593
	10.4132	0.82132	0.81203	0.80815	0.55829	0.55495	0.57662	0.21879	0.24189	0.25775
	10.473	0.82065	0.81133	0.80742	0.55665	0.55331	0.57504	0.21746	0.24044	0.25621
	10.5327	0.81998	0.81063	0.8067	0.55503	0.55167	0.57346	0.21615	0.239	0.25469
	10.5925	0.81931	0.80993	0.80598	0.5534	0.55004	0.57189	0.21486	0.23758	0.25318
	10.6522	0.81865	0.80923	0.80526	0.55179	0.54842	0.57032	0.21358	0.23618	0.25168
	10.712	0.81798	0.80853	0.80453	0.55018	0.5468	0.56876	0.21231	0.23478	0.2502
	10.7717	0.81731	0.80783	0.80381	0.54857	0.54518	0.5672	0.21106	0.23341	0.24873
	10.8315	0.81665	0.80713	0.8031	0.54697	0.54358	0.56565	0.20982	0.23204	0.24728
	10.8912	0.81598	0.80644	0.80238	0.54538	0.54197	0.5641	0.2086	0.23069	0.24584
	10.9509	0.81532	0.80574	0.80166	0.54379	0.54038	0.56256	0.20739	0.22936	0.24441
	11.0107	0.81465	0.80504	0.80094	0.54221	0.53879	0.56102	0.2062	0.22804	0.243
	11.0704	0.81399	0.80435	0.80023	0.54063	0.5372	0.55949	0.20501	0.22673	0.2416
	11.1302	0.81333	0.80366	0.79951	0.53906	0.53562	0.55797	0.20385	0.22543	0.24021
	11.1899	0.81267	0.80296	0.7988	0.53749	0.53405	0.55644	0.20269	0.22415	0.23884
	11.2497	0.812	0.80227	0.79808	0.53593	0.53248	0.55493	0.20155	0.22288	0.23748
	11.3094	0.81134	0.80158	0.79737	0.53438	0.53091	0.55342	0.20042	0.22163	0.23614
	11.3691	0.81068	0.80089	0.79666	0.53283	0.52935	0.55191	0.1993	0.22038	0.2348
	11.4289	0.81002	0.8002	0.79595	0.53128	0.5278	0.55041	0.1982	0.21915	0.23348
	11.4886	0.80937	0.79951	0.79524	0.52974	0.52625	0.54891	0.1971	0.21794	0.23217
	11.5484	0.80871	0.79882	0.79453	0.52821	0.52471	0.54742	0.19602	0.21673	0.23087
	11.6081	0.80805	0.79814	0.79382	0.52668	0.52317	0.54593	0.19496	0.21554	0.22959
	11.6678	0.80739	0.79745	0.79312	0.52515	0.52164	0.54445	0.1939	0.21436	0.22832
	11.7276	0.80674	0.79677	0.79241	0.52363	0.52012	0.54297	0.19286	0.21319	0.22706
	11.7873	0.80608	0.79608	0.7917	0.52212	0.51859	0.5415	0.19183	0.21203	0.22581
	11.8471	0.80543	0.7954	0.791	0.52061	0.51708	0.54003	0.19081	0.21089	0.22457
	11.9068	0.80477	0.79472	0.79029	0.51911	0.51557	0.53857	0.1898	0.20975	0.22335
	11.9666	0.80412	0.79404	0.78959	0.51761	0.51406	0.53711	0.1888	0.20863	0.22214
	12.0263	0.80347	0.79335	0.78889	0.51612	0.51256	0.53565	0.18781	0.20752	0.22093
	12.0861	0.80281	0.79267	0.78819	0.51463	0.51107	0.53421	0.18684	0.20642	0.21974
	12.1458	0.80216	0.79199	0.78749	0.51315	0.50958	0.53276	0.18588	0.20533	0.21857
	12.2055	0.80151	0.79132	0.78679	0.51167	0.50809	0.53132	0.18492	0.20426	0.2174
	12.2653	0.80086	0.79064	0.78609	0.51019	0.50661	0.52989	0.18398	0.20319	0.21624
	12.325	0.80021	0.78996	0.78539	0.50873	0.50514	0.52846	0.18305	0.20214	0.2151
	12.3848	0.79956	0.78929	0.78469	0.50726	0.50367	0.52703	0.18213	0.20109	0.21396
	12.4445	0.79891	0.78861	0.784	0.50581	0.50221	0.52561	0.18122	0.20006	0.21284
	12.5043	0.79827	0.78794	0.7833	0.50435	0.50075	0.52419	0.18032	0.19904	0.21172
	12.564	0.79762	0.78726	0.78261	0.50291	0.49929	0.52278	0.17943	0.19802	0.21062
	12.6237	0.79697	0.78659	0.78191	0.50146	0.49784	0.52137	0.17855	0.19702	0.20953
	12.6835	0.79633	0.78592	0.78122	0.50003	0.4964	0.51997	0.17767	0.19603	0.20845
	12.7432	0.79568	0.78525	0.78053	0.49859	0.49496	0.51857	0.17681	0.19505	0.20737
	12.803	0.79504	0.78458	0.77984	0.49717	0.49353	0.51718	0.17596	0.19408	0.20631
	12.8627	0.79439	0.78391	0.77915	0.49574	0.4921	0.51579	0.17512	0.19311	0.20526
	12.9225	0.79375	0.78324	0.77846	0.49433	0.49067	0.51441	0.17429	0.19216	0.20422
	12.9822	0.7931	0.78257	0.77777	0.49291	0.48925	0.51303	0.17347	0.19122	0.20319
	13.0419	0.79246	0.78191	0.77708	0.4915	0.48784	0.51165	0.17265	0.19029	0.20216
	13.1017	0.79182	0.78124	0.77639	0.4901	0.48643	0.51028	0.17185	0.18936	0.20115
	13.1614	0.79118	0.78057	0.77571	0.4887	0.48503	0.50892	0.17106	0.18845	0.20015
	13.2212	0.79054	0.77991	0.77502	0.48731	0.48363	0.50755	0.17027	0.18755	0.19916
	13.2809	0.7899	0.77925	0.77433	0.48592	0.48223	0.5062	0.16949	0.18665	0.19817
	13.3407	0.78926	0.77858	0.77365	0.48453	0.48084	0.50484	0.16872	0.18576	0.1972
	13.4004	0.78862	0.77792	0.77297	0.48315	0.47946	0.50349	0.16796	0.18489	0.19623
	13.4601	0.78798	0.77726	0.77229	0.48178	0.47808	0.50215	0.16721	0.18402	0.19528
	13.5199	0.78735	0.7766	0.7716	0.48041	0.4767	0.50081	0.16647	0.18316	0.19433
	13.5796	0.78671	0.77594	0.77092	0.47904	0.47533	0.49947	0.16574	0.18231	0.19339
	13.6394	0.78608	0.77528	0.77024	0.47768	0.47396	0.49814	0.16501	0.18147	0.19246
	13.6991	0.78544	0.77462	0.76956	0.47633	0.4726	0.49682	0.16429	0.18063	0.19154
	13.7589	0.78481	0.77397	0.76889	0.47498	0.47124	0.49549	0.16358	0.17981	0.19063
	13.8186	0.78417	0.77331	0.76821	0.47363	0.46989	0.49418	0.16288	0.17899	0.18973
	13.8783	0.78354	0.77265	0.76753	0.47229	0.46855	0.49286	0.16219	0.17819	0.18883
	13.9381	0.7829	0.772	0.76686	0.47095	0.4672	0.49155	0.1615	0.17739	0.18795
	13.9978	0.78227	0.77134	0.76618	0.46962	0.46586	0.49025	0.16082	0.17659	0.18707
	14.0576	0.78164	0.77069	0.76551	0.46829	0.46453	0.48894	0.16015	0.17581	0.1862
	14.1173	0.78101	0.77004	0.76483	0.46696	0.4632	0.48765	0.15949	0.17503	0.18534
	14.1771	0.78038	0.76939	0.76416	0.46564	0.46188	0.48636	0.15883	0.17427	0.18448
	14.2368	0.77975	0.76874	0.76349	0.46433	0.46056	0.48507	0.15819	0.17351	0.18364
	14.2965	0.77912	0.76809	0.76282	0.46302	0.45924	0.48378	0.15754	0.17276	0.1828
	14.3563	0.77849	0.76744	0.76215	0.46171	0.45793	0.4825	0.15691	0.17201	0.18197
	14.416	0.77786	0.76679	0.76148	0.46041	0.45663	0.48123	0.15628	0.17127	0.18115
	14.4758	0.77724	0.76614	0.76081	0.45912	0.45533	0.47995	0.15566	0.17055	0.18034
	14.5355	0.77661	0.76549	0.76014	0.45782	0.45403	0.47869	0.15505	0.16982	0.17953
	14.5953	0.77598	0.76485	0.75947	0.45654	0.45274	0.47742	0.15445	0.16911	0.17874
	14.655	0.77536	0.7642	0.75881	0.45525	0.45145	0.47616	0.15385	0.1684	0.17794
	14.7148	0.77473	0.76356	0.75814	0.45397	0.45017	0.47491	0.15326	0.1677	0.17716
	14.7745	0.77411	0.76291	0.75748	0.4527	0.44889	0.47366	0.15267	0.16701	0.17639
	14.8342	0.77349	0.76227	0.75682	0.45143	0.44761	0.47241	0.15209	0.16632	0.17562
	14.894	0.77286	0.76163	0.75615	0.45016	0.44634	0.47117	0.15152	0.16564	0.17486
	14.9537	0.77224	0.76099	0.75549	0.4489	0.44508	0.46993	0.15095	0.16497	0.1741
	15	0.77176	0.76049	0.75498	0.44793	0.4441	0.46897	0.15052	0.16446	0.17352
	15.0135	0.77162	0.76035	0.75483	0.44764	0.44381	0.46869	0.15039	0.16431	0.17336
	15.0732	0.771	0.75971	0.75417	0.44639	0.44256	0.46746	0.14984	0.16365	0.17262
	15.1329	0.77038	0.75907	0.75351	0.44514	0.44131	0.46624	0.14929	0.163	0.17188
	15.1927	0.76976	0.75843	0.75285	0.4439	0.44006	0.46501	0.14875	0.16235	0.17116
	15.2524	0.76914	0.75779	0.75219	0.44266	0.43881	0.46379	0.14822	0.16172	0.17044
	15.3122	0.76852	0.75716	0.75153	0.44142	0.43757	0.46258	0.14769	0.16108	0.16973
	15.3719	0.7679	0.75652	0.75088	0.44019	0.43634	0.46137	0.14717	0.16046	0.16902
	15.4317	0.76728	0.75589	0.75022	0.43896	0.43511	0.46016	0.14665	0.15984	0.16832
	15.4914	0.76667	0.75525	0.74957	0.43774	0.43388	0.45896	0.14614	0.15923	0.16763
	15.5511	0.76605	0.75462	0.74891	0.43652	0.43266	0.45776	0.14564	0.15862	0.16695
	15.6109	0.76543	0.75399	0.74826	0.4353	0.43144	0.45656	0.14514	0.15802	0.16627
	15.6706	0.76482	0.75335	0.74761	0.43409	0.43022	0.45537	0.14464	0.15743	0.1656
	15.7304	0.7642	0.75272	0.74695	0.43289	0.42901	0.45418	0.14415	0.15684	0.16493
	15.7901	0.76359	0.75209	0.7463	0.43168	0.42781	0.453	0.14367	0.15626	0.16427
	15.8499	0.76298	0.75146	0.74565	0.43049	0.42661	0.45182	0.14319	0.15568	0.16362
	15.9096	0.76236	0.75083	0.745	0.42929	0.42541	0.45064	0.14272	0.15511	0.16297
	15.9694	0.76175	0.7502	0.74435	0.4281	0.42422	0.44947	0.14226	0.15455	0.16233
	16.0291	0.76114	0.74958	0.7437	0.42692	0.42303	0.4483	0.14179	0.15399	0.16169
	16.0888	0.76053	0.74895	0.74306	0.42573	0.42184	0.44714	0.14134	0.15343	0.16106
	16.1486	0.75992	0.74833	0.74241	0.42456	0.42066	0.44598	0.14089	0.15289	0.16044
	16.2083	0.75931	0.7477	0.74177	0.42338	0.41948	0.44482	0.14044	0.15235	0.15982
	16.2681	0.7587	0.74708	0.74112	0.42221	0.41831	0.44367	0.14	0.15181	0.15921
	16.3278	0.75809	0.74645	0.74048	0.42105	0.41714	0.44252	0.13956	0.15128	0.15861
	16.3876	0.75748	0.74583	0.73983	0.41989	0.41598	0.44137	0.13913	0.15075	0.15801
	16.4473	0.75688	0.74521	0.73919	0.41873	0.41482	0.44023	0.13871	0.15023	0.15741
	16.507	0.75627	0.74459	0.73855	0.41757	0.41366	0.43909	0.13829	0.14972	0.15683
	16.5668	0.75566	0.74397	0.73791	0.41642	0.41251	0.43796	0.13787	0.14921	0.15624
	16.6265	0.75506	0.74335	0.73727	0.41528	0.41136	0.43683	0.13746	0.14871	0.15566
	16.6863	0.75445	0.74273	0.73663	0.41414	0.41021	0.4357	0.13705	0.14821	0.15509
	16.746	0.75385	0.74211	0.73599	0.413	0.40907	0.43457	0.13665	0.14771	0.15453
	16.8058	0.75324	0.74149	0.73535	0.41186	0.40794	0.43346	0.13625	0.14722	0.15396
	16.8655	0.75264	0.74087	0.73471	0.41073	0.4068	0.43234	0.13586	0.14674	0.15341
	16.9252	0.75204	0.74026	0.73408	0.40961	0.40568	0.43123	0.13547	0.14626	0.15286
	16.985	0.75144	0.73964	0.73344	0.40848	0.40455	0.43012	0.13508	0.14579	0.15231
	17.0447	0.75083	0.73903	0.73281	0.40737	0.40343	0.42901	0.1347	0.14532	0.15177
	17.1045	0.75023	0.73841	0.73217	0.40625	0.40231	0.42791	0.13433	0.14485	0.15124
	17.1642	0.74963	0.7378	0.73154	0.40514	0.4012	0.42681	0.13395	0.14439	0.15071
	17.224	0.74903	0.73719	0.73091	0.40403	0.40009	0.42572	0.13359	0.14394	0.15018
	17.2837	0.74843	0.73658	0.73027	0.40293	0.39898	0.42463	0.13322	0.14349	0.14966
	17.3434	0.74784	0.73597	0.72964	0.40183	0.39788	0.42354	0.13286	0.14304	0.14915
	17.4032	0.74724	0.73536	0.72901	0.40073	0.39678	0.42245	0.13251	0.1426	0.14864
	17.4629	0.74664	0.73475	0.72838	0.39964	0.39569	0.42137	0.13216	0.14216	0.14813
	17.5227	0.74604	0.73414	0.72775	0.39855	0.3946	0.4203	0.13181	0.14173	0.14763
	17.5824	0.74545	0.73353	0.72712	0.39747	0.39351	0.41922	0.13146	0.1413	0.14714
	17.6422	0.74485	0.73292	0.7265	0.39639	0.39243	0.41815	0.13112	0.14088	0.14664
	17.7019	0.74426	0.73232	0.72587	0.39531	0.39135	0.41709	0.13079	0.14046	0.14616
	17.7616	0.74366	0.73171	0.72524	0.39424	0.39027	0.41602	0.13046	0.14005	0.14568
	17.8214	0.74307	0.73111	0.72462	0.39317	0.3892	0.41497	0.13013	0.13964	0.1452
	17.8811	0.74248	0.7305	0.724	0.3921	0.38814	0.41391	0.1298	0.13923	0.14473
	17.9409	0.74188	0.7299	0.72337	0.39104	0.38707	0.41286	0.12948	0.13883	0.14426
	18.0006	0.74129	0.7293	0.72275	0.38998	0.38601	0.41181	0.12917	0.13843	0.14379
	18.0604	0.7407	0.7287	0.72213	0.38893	0.38495	0.41076	0.12885	0.13804	0.14333
	18.1201	0.74011	0.7281	0.7215	0.38787	0.3839	0.40972	0.12854	0.13765	0.14288
	18.1798	0.73952	0.72749	0.72088	0.38683	0.38285	0.40868	0.12823	0.13726	0.14243
	18.2396	0.73893	0.7269	0.72026	0.38578	0.3818	0.40764	0.12793	0.13688	0.14198
	18.2993	0.73834	0.7263	0.71964	0.38474	0.38076	0.40661	0.12763	0.1365	0.14154
	18.3591	0.73775	0.7257	0.71903	0.3837	0.37972	0.40558	0.12734	0.13612	0.1411
	18.4188	0.73716	0.7251	0.71841	0.38267	0.37869	0.40456	0.12704	0.13575	0.14067
	18.4786	0.73657	0.7245	0.71779	0.38164	0.37766	0.40354	0.12675	0.13539	0.14024
	18.5383	0.73599	0.72391	0.71718	0.38061	0.37663	0.40252	0.12647	0.13502	0.13981
	18.5981	0.7354	0.72331	0.71656	0.37959	0.3756	0.4015	0.12618	0.13466	0.13939
	18.6578	0.73481	0.72272	0.71595	0.37857	0.37458	0.40049	0.1259	0.13431	0.13897
	18.7175	0.73423	0.72212	0.71533	0.37755	0.37357	0.39948	0.12563	0.13396	0.13856
	18.7773	0.73364	0.72153	0.71472	0.37654	0.37255	0.39847	0.12535	0.13361	0.13815
	18.837	0.73306	0.72094	0.71411	0.37553	0.37154	0.39747	0.12508	0.13326	0.13774
	18.8968	0.73248	0.72035	0.71349	0.37453	0.37053	0.39647	0.12481	0.13292	0.13734
	18.9565	0.73189	0.71976	0.71288	0.37353	0.36953	0.39548	0.12455	0.13258	0.13694
	19.0162	0.73131	0.71917	0.71227	0.37253	0.36853	0.39448	0.12429	0.13225	0.13655
	19.076	0.73073	0.71858	0.71166	0.37153	0.36753	0.3935	0.12403	0.13192	0.13616
	19.1357	0.73015	0.71799	0.71105	0.37054	0.36654	0.39251	0.12377	0.13159	0.13577
	19.1955	0.72957	0.7174	0.71044	0.36955	0.36555	0.39153	0.12352	0.13127	0.13538
	19.2552	0.72899	0.71681	0.70984	0.36857	0.36457	0.39055	0.12327	0.13094	0.135
	19.315	0.72841	0.71623	0.70923	0.36758	0.36358	0.38957	0.12302	0.13063	0.13463
	19.3747	0.72783	0.71564	0.70862	0.36661	0.3626	0.3886	0.12278	0.13031	0.13426
	19.4344	0.72725	0.71505	0.70802	0.36563	0.36163	0.38763	0.12254	0.13	0.13389
	19.4942	0.72667	0.71447	0.70741	0.36466	0.36066	0.38666	0.1223	0.12969	0.13352
	19.5539	0.7261	0.71389	0.70681	0.36369	0.35969	0.3857	0.12206	0.12939	0.13316
	19.6137	0.72552	0.7133	0.70621	0.36273	0.35872	0.38473	0.12183	0.12909	0.1328
	19.6734	0.72494	0.71272	0.70561	0.36176	0.35776	0.38378	0.1216	0.12879	0.13244
	19.7332	0.72437	0.71214	0.705	0.36081	0.3568	0.38282	0.12137	0.12849	0.13209
	19.7929	0.72379	0.71156	0.7044	0.35985	0.35584	0.38187	0.12114	0.1282	0.13174
	19.8527	0.72322	0.71098	0.7038	0.3589	0.35489	0.38092	0.12092	0.12791	0.1314
	19.9124	0.72264	0.7104	0.7032	0.35795	0.35394	0.37998	0.1207	0.12762	0.13106
	19.9721	0.72207	0.70982	0.7026	0.357	0.353	0.37904	0.12048	0.12734	0.13072
	20.0319	0.7215	0.70924	0.70201	0.35606	0.35205	0.3781	0.12026	0.12706	0.13038
	20.0916	0.72093	0.70867	0.70141	0.35512	0.35111	0.37716	0.12005	0.12678	0.13005
	20.1514	0.72035	0.70809	0.70081	0.35419	0.35018	0.37623	0.11984	0.1265	0.12972
	20.2111	0.71978	0.70751	0.70022	0.35326	0.34924	0.3753	0.11963	0.12623	0.12939
	20.2708	0.71921	0.70694	0.69962	0.35233	0.34831	0.37437	0.11942	0.12596	0.12907
	20.3306	0.71864	0.70636	0.69903	0.3514	0.34739	0.37345	0.11922	0.12569	0.12875
	20.3903	0.71807	0.70579	0.69843	0.35048	0.34646	0.37253	0.11902	0.12543	0.12843
	20.4501	0.7175	0.70522	0.69784	0.34956	0.34554	0.37161	0.11882	0.12517	0.12812
	20.5098	0.71694	0.70464	0.69725	0.34864	0.34463	0.37069	0.11862	0.12491	0.12781
	20.5696	0.71637	0.70407	0.69666	0.34773	0.34371	0.36978	0.11843	0.12465	0.1275
	20.6293	0.7158	0.7035	0.69606	0.34682	0.3428	0.36887	0.11823	0.1244	0.12719
	20.6891	0.71523	0.70293	0.69547	0.34591	0.3419	0.36797	0.11804	0.12415	0.12689
	20.7488	0.71467	0.70236	0.69488	0.34501	0.34099	0.36706	0.11785	0.1239	0.12659
	20.8085	0.7141	0.70179	0.6943	0.34411	0.34009	0.36616	0.11767	0.12365	0.1263
	20.8683	0.71354	0.70122	0.69371	0.34321	0.33919	0.36527	0.11748	0.12341	0.126
	20.928	0.71297	0.70066	0.69312	0.34231	0.3383	0.36437	0.1173	0.12317	0.12571
	20.9878	0.71241	0.70009	0.69253	0.34142	0.33741	0.36348	0.11712	0.12293	0.12542
	21.0475	0.71185	0.69952	0.69195	0.34053	0.33652	0.36259	0.11694	0.1227	0.12514
	21.1073	0.71128	0.69896	0.69136	0.33965	0.33563	0.36171	0.11677	0.12246	0.12485
	21.167	0.71072	0.69839	0.69078	0.33877	0.33475	0.36082	0.11659	0.12223	0.12457
	21.2267	0.71016	0.69783	0.69019	0.33789	0.33387	0.35994	0.11642	0.122	0.1243
	21.2865	0.7096	0.69726	0.68961	0.33701	0.33299	0.35907	0.11625	0.12178	0.12402
	21.3462	0.70904	0.6967	0.68903	0.33614	0.33212	0.35819	0.11608	0.12155	0.12375
	21.406	0.70848	0.69614	0.68845	0.33527	0.33125	0.35732	0.11592	0.12133	0.12348
	21.4657	0.70792	0.69558	0.68787	0.3344	0.33038	0.35645	0.11575	0.12111	0.12321
	21.5255	0.70736	0.69502	0.68728	0.33353	0.32952	0.35559	0.11559	0.12089	0.12295
	21.5852	0.7068	0.69446	0.68671	0.33267	0.32866	0.35473	0.11543	0.12068	0.12269
	21.6449	0.70624	0.6939	0.68613	0.33181	0.3278	0.35387	0.11527	0.12046	0.12243
	21.7047	0.70568	0.69334	0.68555	0.33096	0.32694	0.35301	0.11511	0.12025	0.12217
	21.7644	0.70513	0.69278	0.68497	0.33011	0.32609	0.35215	0.11496	0.12004	0.12192
	21.8242	0.70457	0.69223	0.68439	0.32926	0.32524	0.3513	0.1148	0.11984	0.12166
	21.8839	0.70402	0.69167	0.68382	0.32841	0.32439	0.35045	0.11465	0.11963	0.12141
	21.9437	0.70346	0.69111	0.68324	0.32756	0.32355	0.34961	0.1145	0.11943	0.12117
	22.0034	0.70291	0.69056	0.68267	0.32672	0.32271	0.34876	0.11435	0.11923	0.12092
	22.0632	0.70235	0.69	0.68209	0.32589	0.32187	0.34792	0.11421	0.11903	0.12068
	22.1229	0.7018	0.68945	0.68152	0.32505	0.32104	0.34709	0.11406	0.11884	0.12044
	22.1826	0.70125	0.6889	0.68095	0.32422	0.3202	0.34625	0.11392	0.11864	0.1202
	22.2424	0.70069	0.68834	0.68037	0.32339	0.31938	0.34542	0.11378	0.11845	0.11996
	22.3021	0.70014	0.68779	0.6798	0.32256	0.31855	0.34459	0.11364	0.11826	0.11973
	22.3619	0.69959	0.68724	0.67923	0.32174	0.31773	0.34376	0.1135	0.11807	0.1195
	22.4216	0.69904	0.68669	0.67866	0.32092	0.31691	0.34294	0.11336	0.11788	0.11927
	22.4813	0.69849	0.68614	0.67809	0.3201	0.31609	0.34212	0.11323	0.1177	0.11904
	22.5411	0.69794	0.68559	0.67752	0.31928	0.31527	0.3413	0.11309	0.11752	0.11882
	22.6008	0.69739	0.68504	0.67696	0.31847	0.31446	0.34048	0.11296	0.11734	0.11859
	22.6606	0.69684	0.68449	0.67639	0.31766	0.31365	0.33967	0.11283	0.11716	0.11837
	22.7203	0.69629	0.68395	0.67582	0.31685	0.31284	0.33886	0.1127	0.11698	0.11815
	22.7801	0.69575	0.6834	0.67525	0.31605	0.31204	0.33805	0.11257	0.11681	0.11794
	22.8398	0.6952	0.68286	0.67469	0.31525	0.31124	0.33724	0.11244	0.11663	0.11772
	22.8996	0.69465	0.68231	0.67413	0.31445	0.31044	0.33644	0.11232	0.11646	0.11751
	22.9593	0.69411	0.68177	0.67356	0.31365	0.30965	0.33564	0.11219	0.11629	0.1173
	23.019	0.69356	0.68122	0.673	0.31286	0.30885	0.33484	0.11207	0.11612	0.11709
	23.0788	0.69302	0.68068	0.67244	0.31207	0.30806	0.33405	0.11195	0.11596	0.11688
	23.1385	0.69247	0.68014	0.67187	0.31128	0.30728	0.33325	0.11183	0.11579	0.11668
	23.1983	0.69193	0.67959	0.67131	0.3105	0.30649	0.33246	0.11171	0.11563	0.11648
	23.258	0.69138	0.67905	0.67075	0.30971	0.30571	0.33168	0.1116	0.11547	0.11627
	23.3178	0.69084	0.67851	0.67019	0.30893	0.30493	0.33089	0.11148	0.11531	0.11608
	23.3775	0.6903	0.67797	0.66963	0.30816	0.30416	0.33011	0.11137	0.11515	0.11588
	23.4372	0.68976	0.67743	0.66907	0.30738	0.30338	0.32933	0.11125	0.11499	0.11568
	23.497	0.68922	0.6769	0.66852	0.30661	0.30261	0.32855	0.11114	0.11484	0.11549
	23.5567	0.68868	0.67636	0.66796	0.30584	0.30184	0.32778	0.11103	0.11468	0.1153
	23.6165	0.68814	0.67582	0.6674	0.30507	0.30108	0.32701	0.11092	0.11453	0.11511
	23.6762	0.6876	0.67528	0.66685	0.30431	0.30031	0.32624	0.11081	0.11438	0.11492
	23.7359	0.68706	0.67475	0.66629	0.30355	0.29955	0.32547	0.11071	0.11423	0.11474
	23.7957	0.68652	0.67421	0.66574	0.30279	0.2988	0.3247	0.1106	0.11408	0.11455
	23.8554	0.68598	0.67368	0.66518	0.30203	0.29804	0.32394	0.1105	0.11394	0.11437
	23.9152	0.68544	0.67314	0.66463	0.30128	0.29729	0.32318	0.11039	0.11379	0.11419
	23.9749	0.68491	0.67261	0.66408	0.30053	0.29654	0.32243	0.11029	0.11365	0.11401
	24.0347	0.68437	0.67208	0.66352	0.29978	0.29579	0.32167	0.11019	0.11351	0.11383
	24.0944	0.68383	0.67155	0.66297	0.29904	0.29505	0.32092	0.11009	0.11337	0.11366
	24.1542	0.6833	0.67102	0.66242	0.29829	0.29431	0.32017	0.10999	0.11323	0.11348
	24.2139	0.68276	0.67048	0.66187	0.29755	0.29357	0.31942	0.10989	0.11309	0.11331
	24.2736	0.68223	0.66995	0.66132	0.29681	0.29283	0.31868	0.1098	0.11296	0.11314
	24.3334	0.68169	0.66943	0.66077	0.29608	0.29209	0.31793	0.1097	0.11282	0.11297
	24.3931	0.68116	0.6689	0.66023	0.29535	0.29136	0.31719	0.10961	0.11269	0.1128
	24.4529	0.68063	0.66837	0.65968	0.29462	0.29063	0.31646	0.10951	0.11256	0.11264
	24.5126	0.6801	0.66784	0.65913	0.29389	0.28991	0.31572	0.10942	0.11243	0.11247
	24.5724	0.67956	0.66731	0.65859	0.29316	0.28918	0.31499	0.10933	0.1123	0.11231
	24.6321	0.67903	0.66679	0.65804	0.29244	0.28846	0.31426	0.10924	0.11217	0.11215
	24.6918	0.6785	0.66626	0.6575	0.29172	0.28774	0.31353	0.10915	0.11205	0.11199
	24.7516	0.67797	0.66574	0.65695	0.291	0.28702	0.3128	0.10906	0.11192	0.11183
	24.8113	0.67744	0.66521	0.65641	0.29028	0.28631	0.31208	0.10898	0.1118	0.11167
	24.8711	0.67691	0.66469	0.65587	0.28957	0.2856	0.31136	0.10889	0.11168	0.11152
	24.9308	0.67638	0.66417	0.65532	0.28886	0.28489	0.31064	0.1088	0.11156	0.11136
	24.9906	0.67586	0.66364	0.65478	0.28815	0.28418	0.30992	0.10872	0.11144	0.11121
	25.0503	0.67533	0.66312	0.65424	0.28745	0.28348	0.30921	0.10864	0.11132	0.11106
	25.11	0.6748	0.6626	0.6537	0.28674	0.28278	0.3085	0.10855	0.1112	0.11091
	25.1698	0.67427	0.66208	0.65316	0.28604	0.28208	0.30779	0.10847	0.11108	0.11076
	25.2295	0.67375	0.66156	0.65262	0.28534	0.28138	0.30708	0.10839	0.11097	0.11062
	25.2893	0.67322	0.66104	0.65208	0.28465	0.28068	0.30638	0.10831	0.11085	0.11047
	25.349	0.6727	0.66052	0.65155	0.28395	0.27999	0.30567	0.10823	0.11074	0.11033
	25.4088	0.67217	0.66001	0.65101	0.28326	0.2793	0.30497	0.10816	0.11063	0.11018
	25.4685	0.67165	0.65949	0.65047	0.28257	0.27861	0.30428	0.10808	0.11052	0.11004
	25.5282	0.67113	0.65897	0.64994	0.28189	0.27793	0.30358	0.108	0.11041	0.1099
	25.588	0.6706	0.65846	0.6494	0.2812	0.27725	0.30289	0.10793	0.1103	0.10976
	25.6477	0.67008	0.65794	0.64887	0.28052	0.27657	0.3022	0.10785	0.11019	0.10963
	25.7075	0.66956	0.65743	0.64834	0.27984	0.27589	0.30151	0.10778	0.11009	0.10949
	25.7672	0.66904	0.65691	0.6478	0.27916	0.27521	0.30082	0.10771	0.10998	0.10936
	25.827	0.66852	0.6564	0.64727	0.27849	0.27454	0.30014	0.10764	0.10988	0.10922
	25.8867	0.668	0.65589	0.64674	0.27782	0.27387	0.29945	0.10756	0.10978	0.10909
	25.9464	0.66748	0.65537	0.64621	0.27715	0.2732	0.29877	0.10749	0.10967	0.10896
	26.0062	0.66696	0.65486	0.64568	0.27648	0.27253	0.2981	0.10742	0.10957	0.10883
	26.0659	0.66644	0.65435	0.64515	0.27581	0.27187	0.29742	0.10736	0.10947	0.1087
	26.1257	0.66592	0.65384	0.64462	0.27515	0.27121	0.29675	0.10729	0.10937	0.10857
	26.1854	0.6654	0.65333	0.64409	0.27449	0.27055	0.29608	0.10722	0.10928	0.10845
	26.2452	0.66488	0.65282	0.64356	0.27383	0.26989	0.29541	0.10715	0.10918	0.10832
	26.3049	0.66437	0.65231	0.64303	0.27317	0.26923	0.29474	0.10709	0.10908	0.1082
	26.3647	0.66385	0.65181	0.64251	0.27252	0.26858	0.29408	0.10702	0.10899	0.10808
	26.4244	0.66333	0.6513	0.64198	0.27186	0.26793	0.29341	0.10696	0.1089	0.10796
	26.4841	0.66282	0.65079	0.64145	0.27121	0.26728	0.29275	0.1069	0.1088	0.10784
	26.5439	0.6623	0.65029	0.64093	0.27057	0.26664	0.29209	0.10683	0.10871	0.10772
	26.6036	0.66179	0.64978	0.64041	0.26992	0.26599	0.29144	0.10677	0.10862	0.1076
	26.6634	0.66128	0.64928	0.63988	0.26928	0.26535	0.29078	0.10671	0.10853	0.10748
	26.7231	0.66076	0.64877	0.63936	0.26864	0.26471	0.29013	0.10665	0.10844	0.10737
	26.7828	0.66025	0.64827	0.63884	0.268	0.26408	0.28948	0.10659	0.10835	0.10725
	26.8426	0.65974	0.64777	0.63831	0.26736	0.26344	0.28884	0.10653	0.10827	0.10714
	26.9023	0.65922	0.64726	0.63779	0.26673	0.26281	0.28819	0.10647	0.10818	0.10703
	26.9621	0.65871	0.64676	0.63727	0.2661	0.26218	0.28755	0.10641	0.10809	0.10692
	27.0218	0.6582	0.64626	0.63675	0.26546	0.26155	0.28691	0.10636	0.10801	0.10681
	27.0816	0.65769	0.64576	0.63623	0.26484	0.26092	0.28627	0.1063	0.10793	0.1067
	27.1413	0.65718	0.64526	0.63572	0.26421	0.2603	0.28563	0.10624	0.10784	0.10659
	27.201	0.65667	0.64476	0.6352	0.26359	0.25968	0.285	0.10619	0.10776	0.10648
	27.2608	0.65616	0.64426	0.63468	0.26297	0.25906	0.28436	0.10613	0.10768	0.10637
	27.3205	0.65566	0.64376	0.63416	0.26235	0.25844	0.28373	0.10608	0.1076	0.10627
	27.3803	0.65515	0.64327	0.63365	0.26173	0.25782	0.2831	0.10603	0.10752	0.10617
	27.44	0.65464	0.64277	0.63313	0.26111	0.25721	0.28248	0.10597	0.10744	0.10606
	27.4998	0.65413	0.64227	0.63262	0.2605	0.2566	0.28185	0.10592	0.10736	0.10596
	27.5595	0.65363	0.64178	0.6321	0.25989	0.25599	0.28123	0.10587	0.10729	0.10586
	27.6193	0.65312	0.64128	0.63159	0.25928	0.25538	0.28061	0.10582	0.10721	0.10576
	27.679	0.65262	0.64079	0.63108	0.25867	0.25478	0.27999	0.10577	0.10713	0.10566
	27.7387	0.65211	0.6403	0.63056	0.25807	0.25418	0.27937	0.10572	0.10706	0.10556
	27.7985	0.65161	0.6398	0.63005	0.25747	0.25358	0.27876	0.10567	0.10698	0.10546
	27.8582	0.6511	0.63931	0.62954	0.25687	0.25298	0.27815	0.10562	0.10691	0.10537
	27.918	0.6506	0.63882	0.62903	0.25627	0.25238	0.27754	0.10557	0.10684	0.10527
	27.9777	0.6501	0.63833	0.62852	0.25567	0.25179	0.27693	0.10552	0.10677	0.10518
	28.0374	0.64959	0.63784	0.62801	0.25508	0.25119	0.27632	0.10548	0.1067	0.10508
	28.0972	0.64909	0.63735	0.6275	0.25448	0.2506	0.27572	0.10543	0.10663	0.10499
	28.1569	0.64859	0.63686	0.62699	0.25389	0.25002	0.27511	0.10538	0.10656	0.1049
	28.2167	0.64809	0.63637	0.62649	0.25331	0.24943	0.27451	0.10534	0.10649	0.10481
	28.2764	0.64759	0.63588	0.62598	0.25272	0.24885	0.27391	0.10529	0.10642	0.10472
	28.3362	0.64709	0.63539	0.62547	0.25214	0.24826	0.27332	0.10525	0.10635	0.10463
	28.3959	0.64659	0.6349	0.62497	0.25155	0.24768	0.27272	0.1052	0.10628	0.10454
	28.4557	0.64609	0.63442	0.62446	0.25097	0.2471	0.27213	0.10516	0.10622	0.10445
	28.5154	0.64559	0.63393	0.62396	0.25039	0.24653	0.27154	0.10512	0.10615	0.10436
	28.5751	0.64509	0.63345	0.62345	0.24982	0.24595	0.27095	0.10507	0.10609	0.10428
	28.6349	0.6446	0.63296	0.62295	0.24924	0.24538	0.27036	0.10503	0.10602	0.10419
	28.6946	0.6441	0.63248	0.62245	0.24867	0.24481	0.26978	0.10499	0.10596	0.10411
	28.7544	0.6436	0.63199	0.62195	0.2481	0.24424	0.26919	0.10495	0.1059	0.10402
	28.8141	0.64311	0.63151	0.62144	0.24753	0.24368	0.26861	0.10491	0.10583	0.10394
	28.8739	0.64261	0.63103	0.62094	0.24697	0.24311	0.26803	0.10487	0.10577	0.10386
	28.9336	0.64212	0.63055	0.62044	0.2464	0.24255	0.26745	0.10483	0.10571	0.10378
	28.9933	0.64162	0.63007	0.61994	0.24584	0.24199	0.26688	0.10479	0.10565	0.1037
	29.0531	0.64113	0.62958	0.61944	0.24528	0.24143	0.2663	0.10475	0.10559	0.10362
	29.1128	0.64063	0.6291	0.61895	0.24472	0.24088	0.26573	0.10471	0.10553	0.10354
	29.1726	0.64014	0.62863	0.61845	0.24416	0.24032	0.26516	0.10467	0.10547	0.10346
	29.2323	0.63965	0.62815	0.61795	0.24361	0.23977	0.26459	0.10464	0.10542	0.10338
	29.2921	0.63915	0.62767	0.61745	0.24306	0.23922	0.26403	0.1046	0.10536	0.10331
	29.3518	0.63866	0.62719	0.61696	0.2425	0.23867	0.26346	0.10456	0.1053	0.10323
	29.4115	0.63817	0.62671	0.61646	0.24196	0.23812	0.2629	0.10452	0.10525	0.10316
	29.4713	0.63768	0.62624	0.61597	0.24141	0.23758	0.26234	0.10449	0.10519	0.10308
	29.531	0.63719	0.62576	0.61547	0.24086	0.23703	0.26178	0.10445	0.10514	0.10301
	29.5908	0.6367	0.62529	0.61498	0.24032	0.23649	0.26122	0.10442	0.10508	0.10293
	29.6505	0.63621	0.62481	0.61449	0.23978	0.23595	0.26067	0.10438	0.10503	0.10286
	29.7103	0.63572	0.62434	0.61399	0.23924	0.23542	0.26011	0.10435	0.10497	0.10279
	29.77	0.63523	0.62386	0.6135	0.2387	0.23488	0.25956	0.10431	0.10492	0.10272
	29.8298	0.63475	0.62339	0.61301	0.23816	0.23435	0.25901	0.10428	0.10487	0.10265
	29.8895	0.63426	0.62292	0.61252	0.23763	0.23381	0.25846	0.10425	0.10482	0.10258
	29.9492	0.63377	0.62245	0.61203	0.2371	0.23328	0.25792	0.10421	0.10477	0.10251
	30	0.63336	0.62204	0.61161	0.23665	0.23284	0.25745	0.10419	0.10472	0.10245
	30.009	0.63328	0.62197	0.61154	0.23657	0.23276	0.25737	0.10418	0.10472	0.10244
	30.0687	0.6328	0.6215	0.61105	0.23604	0.23223	0.25683	0.10415	0.10467	0.10237
	30.1285	0.63231	0.62103	0.61056	0.23551	0.23171	0.25629	0.10412	0.10462	0.1023
	30.1882	0.63183	0.62056	0.61007	0.23498	0.23118	0.25575	0.10409	0.10457	0.10224
	30.2479	0.63134	0.62009	0.60959	0.23446	0.23066	0.25521	0.10406	0.10452	0.10217
	30.3077	0.63086	0.61963	0.6091	0.23394	0.23014	0.25468	0.10403	0.10447	0.10211
	30.3674	0.63038	0.61916	0.60861	0.23342	0.22962	0.25414	0.10399	0.10442	0.10204
	30.4272	0.62989	0.61869	0.60813	0.2329	0.22911	0.25361	0.10396	0.10437	0.10198
	30.4869	0.62941	0.61822	0.60764	0.23239	0.2286	0.25308	0.10394	0.10433	0.10191
	30.5467	0.62893	0.61776	0.60716	0.23187	0.22808	0.25255	0.10391	0.10428	0.10185
	30.6064	0.62845	0.61729	0.60668	0.23136	0.22757	0.25202	0.10388	0.10424	0.10179
	30.6661	0.62796	0.61683	0.60619	0.23085	0.22706	0.2515	0.10385	0.10419	0.10173
	30.7259	0.62748	0.61636	0.60571	0.23034	0.22656	0.25097	0.10382	0.10415	0.10167
	30.7856	0.627	0.6159	0.60523	0.22983	0.22605	0.25045	0.10379	0.1041	0.10161
	30.8454	0.62652	0.61544	0.60475	0.22932	0.22555	0.24993	0.10376	0.10406	0.10155
	30.9051	0.62604	0.61497	0.60426	0.22882	0.22505	0.24941	0.10374	0.10401	0.10149
	30.9649	0.62556	0.61451	0.60378	0.22832	0.22455	0.24889	0.10371	0.10397	0.10143
	31.0246	0.62509	0.61405	0.6033	0.22782	0.22405	0.24838	0.10368	0.10393	0.10137
	31.0844	0.62461	0.61359	0.60283	0.22732	0.22355	0.24787	0.10366	0.10389	0.10131
	31.1441	0.62413	0.61313	0.60235	0.22682	0.22306	0.24735	0.10363	0.10384	0.10125
	31.2038	0.62365	0.61267	0.60187	0.22633	0.22257	0.24684	0.1036	0.1038	0.1012
	31.2636	0.62318	0.61221	0.60139	0.22583	0.22207	0.24633	0.10358	0.10376	0.10114
	31.3233	0.6227	0.61175	0.60091	0.22534	0.22159	0.24583	0.10355	0.10372	0.10109
	31.3831	0.62223	0.61129	0.60044	0.22485	0.2211	0.24532	0.10353	0.10368	0.10103
	31.4428	0.62175	0.61083	0.59996	0.22436	0.22061	0.24482	0.1035	0.10364	0.10098
	31.5025	0.62128	0.61038	0.59949	0.22388	0.22013	0.24432	0.10348	0.1036	0.10092
	31.5623	0.6208	0.60992	0.59901	0.22339	0.21964	0.24382	0.10345	0.10356	0.10087
	31.622	0.62033	0.60946	0.59854	0.22291	0.21916	0.24332	0.10343	0.10353	0.10082
	31.6818	0.61985	0.60901	0.59807	0.22242	0.21868	0.24282	0.10341	0.10349	0.10076
	31.7415	0.61938	0.60855	0.59759	0.22194	0.21821	0.24232	0.10338	0.10345	0.10071
	31.8013	0.61891	0.6081	0.59712	0.22147	0.21773	0.24183	0.10336	0.10341	0.10066
	31.861	0.61844	0.60764	0.59665	0.22099	0.21726	0.24134	0.10334	0.10338	0.10061
	31.9208	0.61796	0.60719	0.59618	0.22051	0.21678	0.24085	0.10332	0.10334	0.10056
	31.9805	0.61749	0.60674	0.59571	0.22004	0.21631	0.24036	0.10329	0.1033	0.10051
	32.0402	0.61702	0.60629	0.59524	0.21957	0.21584	0.23987	0.10327	0.10327	0.10046
	32.1	0.61655	0.60583	0.59477	0.2191	0.21537	0.23939	0.10325	0.10323	0.10041
	32.1597	0.61608	0.60538	0.5943	0.21863	0.21491	0.2389	0.10323	0.1032	0.10036
	32.2195	0.61561	0.60493	0.59383	0.21816	0.21444	0.23842	0.10321	0.10316	0.10031
	32.2792	0.61515	0.60448	0.59336	0.21769	0.21398	0.23794	0.10318	0.10313	0.10027
	32.339	0.61468	0.60403	0.59289	0.21723	0.21352	0.23746	0.10316	0.10309	0.10022
	32.3987	0.61421	0.60358	0.59243	0.21677	0.21306	0.23698	0.10314	0.10306	0.10017
	32.4584	0.61374	0.60314	0.59196	0.21631	0.2126	0.2365	0.10312	0.10303	0.10013
	32.5182	0.61327	0.60269	0.5915	0.21585	0.21214	0.23603	0.1031	0.10299	0.10008
	32.5779	0.61281	0.60224	0.59103	0.21539	0.21169	0.23555	0.10308	0.10296	0.10003
	32.6377	0.61234	0.60179	0.59057	0.21493	0.21124	0.23508	0.10306	0.10293	0.09999
	32.6974	0.61188	0.60135	0.5901	0.21448	0.21078	0.23461	0.10304	0.1029	0.09994
	32.7572	0.61141	0.6009	0.58964	0.21403	0.21033	0.23414	0.10302	0.10287	0.0999
	32.8169	0.61095	0.60046	0.58918	0.21357	0.20988	0.23368	0.103	0.10283	0.09986
	32.8766	0.61048	0.60001	0.58871	0.21312	0.20944	0.23321	0.10299	0.1028	0.09981
	32.9364	0.61002	0.59957	0.58825	0.21268	0.20899	0.23275	0.10297	0.10277	0.09977
	32.9961	0.60956	0.59913	0.58779	0.21223	0.20855	0.23228	0.10295	0.10274	0.09973
	33.0559	0.60909	0.59868	0.58733	0.21178	0.2081	0.23182	0.10293	0.10271	0.09968
	33.1156	0.60863	0.59824	0.58687	0.21134	0.20766	0.23136	0.10291	0.10268	0.09964
	33.1754	0.60817	0.5978	0.58641	0.2109	0.20722	0.2309	0.10289	0.10265	0.0996
	33.2351	0.60771	0.59736	0.58595	0.21046	0.20679	0.23045	0.10288	0.10262	0.09956
	33.2948	0.60725	0.59692	0.58549	0.21002	0.20635	0.22999	0.10286	0.1026	0.09952
	33.3546	0.60679	0.59648	0.58504	0.20958	0.20591	0.22954	0.10284	0.10257	0.09948
	33.4143	0.60632	0.59604	0.58458	0.20914	0.20548	0.22909	0.10283	0.10254	0.09944
	33.4741	0.60587	0.5956	0.58412	0.20871	0.20505	0.22863	0.10281	0.10251	0.0994
	33.5338	0.60541	0.59516	0.58367	0.20828	0.20462	0.22819	0.10279	0.10248	0.09936
	33.5936	0.60495	0.59472	0.58321	0.20784	0.20419	0.22774	0.10278	0.10246	0.09932
	33.6533	0.60449	0.59428	0.58275	0.20741	0.20376	0.22729	0.10276	0.10243	0.09928
	33.7131	0.60403	0.59385	0.5823	0.20698	0.20333	0.22685	0.10274	0.1024	0.09925
	33.7728	0.60357	0.59341	0.58185	0.20656	0.20291	0.2264	0.10273	0.10237	0.09921
	33.8325	0.60312	0.59298	0.58139	0.20613	0.20249	0.22596	0.10271	0.10235	0.09917
	33.8923	0.60266	0.59254	0.58094	0.20571	0.20207	0.22552	0.1027	0.10232	0.09913
	33.952	0.6022	0.5921	0.58049	0.20528	0.20164	0.22508	0.10268	0.1023	0.0991
	34.0118	0.60175	0.59167	0.58004	0.20486	0.20123	0.22464	0.10267	0.10227	0.09906
	34.0715	0.60129	0.59124	0.57958	0.20444	0.20081	0.22421	0.10265	0.10225	0.09903
	34.1313	0.60084	0.5908	0.57913	0.20402	0.20039	0.22377	0.10264	0.10222	0.09899
	34.191	0.60038	0.59037	0.57868	0.20361	0.19998	0.22334	0.10262	0.1022	0.09896
	34.2507	0.59993	0.58994	0.57823	0.20319	0.19957	0.22291	0.10261	0.10217	0.09892
	34.3105	0.59948	0.58951	0.57778	0.20278	0.19915	0.22248	0.10259	0.10215	0.09889
	34.3702	0.59902	0.58908	0.57734	0.20236	0.19874	0.22205	0.10258	0.10212	0.09885
	34.43	0.59857	0.58865	0.57689	0.20195	0.19834	0.22162	0.10256	0.1021	0.09882
	34.4897	0.59812	0.58822	0.57644	0.20154	0.19793	0.22119	0.10255	0.10208	0.09878
	34.5495	0.59767	0.58779	0.57599	0.20113	0.19752	0.22077	0.10254	0.10205	0.09875
	34.6092	0.59722	0.58736	0.57555	0.20073	0.19712	0.22034	0.10252	0.10203	0.09872
	34.6689	0.59677	0.58693	0.5751	0.20032	0.19671	0.21992	0.10251	0.10201	0.09869
	34.7287	0.59631	0.5865	0.57466	0.19992	0.19631	0.2195	0.1025	0.10198	0.09865
	34.7884	0.59586	0.58607	0.57421	0.19951	0.19591	0.21908	0.10248	0.10196	0.09862
	34.8482	0.59542	0.58565	0.57377	0.19911	0.19551	0.21866	0.10247	0.10194	0.09859
	34.9079	0.59497	0.58522	0.57332	0.19871	0.19512	0.21824	0.10246	0.10192	0.09856
	34.9676	0.59452	0.58479	0.57288	0.19831	0.19472	0.21783	0.10244	0.1019	0.09853
	35.0274	0.59407	0.58437	0.57244	0.19791	0.19432	0.21741	0.10243	0.10188	0.0985
	35.0871	0.59362	0.58394	0.57199	0.19752	0.19393	0.217	0.10242	0.10185	0.09847
	35.1469	0.59317	0.58352	0.57155	0.19712	0.19354	0.21659	0.10241	0.10183	0.09844
	35.2066	0.59273	0.5831	0.57111	0.19673	0.19315	0.21618	0.10239	0.10181	0.09841
	35.2664	0.59228	0.58267	0.57067	0.19634	0.19276	0.21577	0.10238	0.10179	0.09838
	35.3261	0.59184	0.58225	0.57023	0.19595	0.19237	0.21536	0.10237	0.10177	0.09835
	35.3858	0.59139	0.58183	0.56979	0.19556	0.19198	0.21496	0.10236	0.10175	0.09832
	35.4456	0.59094	0.58141	0.56935	0.19517	0.1916	0.21455	0.10235	0.10173	0.09829
	35.5053	0.5905	0.58098	0.56891	0.19478	0.19122	0.21415	0.10234	0.10171	0.09826
	35.5651	0.59006	0.58056	0.56848	0.1944	0.19083	0.21375	0.10233	0.10169	0.09823
	35.6248	0.58961	0.58014	0.56804	0.19401	0.19045	0.21335	0.10231	0.10167	0.0982
	35.6846	0.58917	0.57972	0.5676	0.19363	0.19007	0.21295	0.1023	0.10165	0.09818
	35.7443	0.58873	0.5793	0.56716	0.19325	0.18969	0.21255	0.10229	0.10164	0.09815
	35.804	0.58828	0.57889	0.56673	0.19287	0.18931	0.21215	0.10228	0.10162	0.09812
	35.8638	0.58784	0.57847	0.56629	0.19249	0.18894	0.21176	0.10227	0.1016	0.09809
	35.9235	0.5874	0.57805	0.56586	0.19211	0.18856	0.21136	0.10226	0.10158	0.09807
	35.9833	0.58696	0.57763	0.56542	0.19174	0.18819	0.21097	0.10225	0.10156	0.09804
	36.043	0.58652	0.57722	0.56499	0.19136	0.18782	0.21058	0.10224	0.10154	0.09802
	36.1028	0.58608	0.5768	0.56456	0.19099	0.18745	0.21019	0.10223	0.10153	0.09799
	36.1625	0.58564	0.57638	0.56412	0.19061	0.18708	0.2098	0.10222	0.10151	0.09796
	36.2223	0.5852	0.57597	0.56369	0.19024	0.18671	0.20941	0.10221	0.10149	0.09794
	36.282	0.58476	0.57555	0.56326	0.18987	0.18634	0.20902	0.1022	0.10147	0.09791
	36.3417	0.58432	0.57514	0.56283	0.1895	0.18598	0.20864	0.10219	0.10146	0.09789
	36.4015	0.58388	0.57473	0.5624	0.18914	0.18561	0.20825	0.10218	0.10144	0.09786
	36.4612	0.58344	0.57431	0.56197	0.18877	0.18525	0.20787	0.10217	0.10142	0.09784
	36.521	0.58301	0.5739	0.56154	0.18841	0.18489	0.20749	0.10216	0.10141	0.09781
	36.5807	0.58257	0.57349	0.56111	0.18804	0.18453	0.20711	0.10215	0.10139	0.09779
	36.6405	0.58213	0.57308	0.56068	0.18768	0.18417	0.20673	0.10214	0.10137	0.09777
	36.7002	0.5817	0.57267	0.56025	0.18732	0.18381	0.20635	0.10213	0.10136	0.09774
	36.7599	0.58126	0.57226	0.55983	0.18696	0.18345	0.20597	0.10212	0.10134	0.09772
	36.8197	0.58083	0.57185	0.5594	0.1866	0.1831	0.2056	0.10211	0.10133	0.0977
	36.8794	0.58039	0.57144	0.55897	0.18624	0.18274	0.20522	0.10211	0.10131	0.09767
	36.9392	0.57996	0.57103	0.55855	0.18589	0.18239	0.20485	0.1021	0.10129	0.09765
	36.9989	0.57952	0.57062	0.55812	0.18553	0.18204	0.20448	0.10209	0.10128	0.09763
	37.0587	0.57909	0.57021	0.55769	0.18518	0.18168	0.20411	0.10208	0.10126	0.09761
	37.1184	0.57866	0.5698	0.55727	0.18483	0.18133	0.20374	0.10207	0.10125	0.09758
	37.1781	0.57822	0.5694	0.55685	0.18447	0.18099	0.20337	0.10206	0.10123	0.09756
	37.2379	0.57779	0.56899	0.55642	0.18412	0.18064	0.203	0.10205	0.10122	0.09754
	37.2976	0.57736	0.56858	0.556	0.18378	0.18029	0.20264	0.10205	0.1012	0.09752
	37.3574	0.57693	0.56818	0.55558	0.18343	0.17995	0.20227	0.10204	0.10119	0.0975
	37.4171	0.5765	0.56777	0.55515	0.18308	0.1796	0.20191	0.10203	0.10118	0.09748
	37.4769	0.57607	0.56737	0.55473	0.18274	0.17926	0.20155	0.10202	0.10116	0.09746
	37.5366	0.57564	0.56696	0.55431	0.18239	0.17892	0.20118	0.10202	0.10115	0.09744
	37.5964	0.57521	0.56656	0.55389	0.18205	0.17858	0.20082	0.10201	0.10113	0.09741
	37.6561	0.57478	0.56616	0.55347	0.18171	0.17824	0.20047	0.102	0.10112	0.09739
	37.7158	0.57435	0.56576	0.55305	0.18137	0.1779	0.20011	0.10199	0.10111	0.09737
	37.7756	0.57392	0.56535	0.55263	0.18103	0.17757	0.19975	0.10198	0.10109	0.09735
	37.8353	0.57349	0.56495	0.55221	0.18069	0.17723	0.1994	0.10198	0.10108	0.09733
	37.8951	0.57306	0.56455	0.5518	0.18035	0.1769	0.19904	0.10197	0.10107	0.09732
	37.9548	0.57264	0.56415	0.55138	0.18002	0.17656	0.19869	0.10196	0.10105	0.0973
	38.0145	0.57221	0.56375	0.55096	0.17968	0.17623	0.19834	0.10196	0.10104	0.09728
	38.0743	0.57178	0.56335	0.55055	0.17935	0.1759	0.19799	0.10195	0.10103	0.09726
	38.134	0.57136	0.56295	0.55013	0.17901	0.17557	0.19764	0.10194	0.10102	0.09724
	38.1938	0.57093	0.56255	0.54971	0.17868	0.17524	0.19729	0.10193	0.101	0.09722
	38.2535	0.57051	0.56215	0.5493	0.17835	0.17492	0.19694	0.10193	0.10099	0.0972
	38.3133	0.57008	0.56176	0.54888	0.17802	0.17459	0.1966	0.10192	0.10098	0.09718
	38.373	0.56966	0.56136	0.54847	0.1777	0.17426	0.19625	0.10191	0.10097	0.09717
	38.4327	0.56924	0.56096	0.54806	0.17737	0.17394	0.19591	0.10191	0.10096	0.09715
	38.4925	0.56881	0.56057	0.54764	0.17704	0.17362	0.19556	0.1019	0.10094	0.09713
	38.5522	0.56839	0.56017	0.54723	0.17672	0.1733	0.19522	0.1019	0.10093	0.09711
	38.612	0.56797	0.55978	0.54682	0.17639	0.17298	0.19488	0.10189	0.10092	0.0971
	38.6717	0.56754	0.55938	0.54641	0.17607	0.17266	0.19454	0.10188	0.10091	0.09708
	38.7315	0.56712	0.55899	0.546	0.17575	0.17234	0.1942	0.10188	0.1009	0.09706
	38.7912	0.5667	0.55859	0.54559	0.17543	0.17202	0.19387	0.10187	0.10089	0.09704
	38.8509	0.56628	0.5582	0.54518	0.17511	0.1717	0.19353	0.10186	0.10088	0.09703
	38.9107	0.56586	0.55781	0.54477	0.17479	0.17139	0.19319	0.10186	0.10086	0.09701
	38.9704	0.56544	0.55741	0.54436	0.17448	0.17107	0.19286	0.10185	0.10085	0.09699
	39.0302	0.56502	0.55702	0.54395	0.17416	0.17076	0.19253	0.10185	0.10084	0.09698
	39.0899	0.5646	0.55663	0.54354	0.17385	0.17045	0.1922	0.10184	0.10083	0.09696
	39.1497	0.56418	0.55624	0.54313	0.17353	0.17014	0.19187	0.10183	0.10082	0.09695
	39.2094	0.56376	0.55585	0.54273	0.17322	0.16983	0.19154	0.10183	0.10081	0.09693
	39.2692	0.56334	0.55546	0.54232	0.17291	0.16952	0.19121	0.10182	0.1008	0.09691
	39.3289	0.56293	0.55507	0.54191	0.1726	0.16921	0.19088	0.10182	0.10079	0.0969
	39.3886	0.56251	0.55468	0.54151	0.17229	0.16891	0.19055	0.10181	0.10078	0.09688
	39.4484	0.56209	0.55429	0.5411	0.17198	0.1686	0.19023	0.10181	0.10077	0.09687
	39.5081	0.56168	0.5539	0.5407	0.17167	0.1683	0.1899	0.1018	0.10076	0.09685
	39.5679	0.56126	0.55352	0.54029	0.17137	0.16799	0.18958	0.1018	0.10075	0.09684
	39.6276	0.56084	0.55313	0.53989	0.17106	0.16769	0.18926	0.10179	0.10074	0.09682
	39.6874	0.56043	0.55274	0.53949	0.17076	0.16739	0.18894	0.10179	0.10073	0.09681
	39.7471	0.56001	0.55236	0.53908	0.17045	0.16709	0.18862	0.10178	0.10072	0.09679
	39.8068	0.5596	0.55197	0.53868	0.17015	0.16679	0.1883	0.10178	0.10071	0.09678
	39.8666	0.55919	0.55158	0.53828	0.16985	0.16649	0.18798	0.10177	0.1007	0.09677
	39.9263	0.55877	0.5512	0.53788	0.16955	0.1662	0.18766	0.10177	0.10069	0.09675
	39.9861	0.55836	0.55082	0.53748	0.16925	0.1659	0.18735	0.10176	0.10068	0.09674
	40.0458	0.55795	0.55043	0.53708	0.16896	0.1656	0.18703	0.10176	0.10068	0.09672
	40.1056	0.55753	0.55005	0.53668	0.16866	0.16531	0.18672	0.10175	0.10067	0.09671
	40.1653	0.55712	0.54967	0.53628	0.16836	0.16502	0.18641	0.10175	0.10066	0.0967
	40.225	0.55671	0.54928	0.53588	0.16807	0.16473	0.18609	0.10174	0.10065	0.09668
	40.2848	0.5563	0.5489	0.53548	0.16777	0.16443	0.18578	0.10174	0.10064	0.09667
	40.3445	0.55589	0.54852	0.53508	0.16748	0.16414	0.18547	0.10173	0.10063	0.09666
	40.4043	0.55548	0.54814	0.53469	0.16719	0.16386	0.18516	0.10173	0.10062	0.09664
	40.464	0.55507	0.54776	0.53429	0.1669	0.16357	0.18486	0.10172	0.10061	0.09663
	40.5238	0.55466	0.54738	0.53389	0.16661	0.16328	0.18455	0.10172	0.10061	0.09662
	40.5835	0.55425	0.547	0.5335	0.16632	0.16299	0.18424	0.10172	0.1006	0.0966
	40.6432	0.55384	0.54662	0.5331	0.16603	0.16271	0.18394	0.10171	0.10059	0.09659
	40.703	0.55343	0.54624	0.53271	0.16574	0.16243	0.18363	0.10171	0.10058	0.09658
	40.7627	0.55302	0.54586	0.53231	0.16546	0.16214	0.18333	0.1017	0.10057	0.09657
	40.8225	0.55262	0.54548	0.53192	0.16517	0.16186	0.18303	0.1017	0.10057	0.09655
	40.8822	0.55221	0.54511	0.53152	0.16489	0.16158	0.18273	0.10169	0.10056	0.09654
	40.942	0.5518	0.54473	0.53113	0.16461	0.1613	0.18243	0.10169	0.10055	0.09653
	41.0017	0.55139	0.54435	0.53074	0.16433	0.16102	0.18213	0.10169	0.10054	0.09652
	41.0614	0.55099	0.54398	0.53034	0.16404	0.16074	0.18183	0.10168	0.10054	0.09651
	41.1212	0.55058	0.5436	0.52995	0.16376	0.16046	0.18154	0.10168	0.10053	0.0965
	41.1809	0.55018	0.54323	0.52956	0.16349	0.16019	0.18124	0.10167	0.10052	0.09648
	41.2407	0.54977	0.54285	0.52917	0.16321	0.15991	0.18094	0.10167	0.10051	0.09647
	41.3004	0.54937	0.54248	0.52878	0.16293	0.15964	0.18065	0.10167	0.10051	0.09646
	41.3602	0.54896	0.5421	0.52839	0.16265	0.15937	0.18036	0.10166	0.1005	0.09645
	41.4199	0.54856	0.54173	0.528	0.16238	0.15909	0.18006	0.10166	0.10049	0.09644
	41.4796	0.54816	0.54136	0.52761	0.1621	0.15882	0.17977	0.10166	0.10048	0.09643
	41.5394	0.54775	0.54099	0.52722	0.16183	0.15855	0.17948	0.10165	0.10048	0.09642
	41.5991	0.54735	0.54061	0.52684	0.16156	0.15828	0.17919	0.10165	0.10047	0.09641
	41.6589	0.54695	0.54024	0.52645	0.16129	0.15801	0.17891	0.10164	0.10046	0.0964
	41.7186	0.54655	0.53987	0.52606	0.16102	0.15775	0.17862	0.10164	0.10046	0.09638
	41.7784	0.54615	0.5395	0.52567	0.16075	0.15748	0.17833	0.10164	0.10045	0.09637
	41.8381	0.54575	0.53913	0.52529	0.16048	0.15721	0.17805	0.10163	0.10044	0.09636
	41.8978	0.54535	0.53876	0.5249	0.16021	0.15695	0.17776	0.10163	0.10044	0.09635
	41.9576	0.54495	0.53839	0.52452	0.15994	0.15668	0.17748	0.10163	0.10043	0.09634
	42.0173	0.54455	0.53802	0.52413	0.15968	0.15642	0.17719	0.10162	0.10042	0.09633
	42.0771	0.54415	0.53766	0.52375	0.15941	0.15616	0.17691	0.10162	0.10042	0.09632
	42.1368	0.54375	0.53729	0.52336	0.15915	0.1559	0.17663	0.10162	0.10041	0.09631
	42.1966	0.54335	0.53692	0.52298	0.15889	0.15564	0.17635	0.10161	0.1004	0.0963
	42.2563	0.54295	0.53655	0.5226	0.15862	0.15538	0.17607	0.10161	0.1004	0.09629
	42.316	0.54255	0.53619	0.52221	0.15836	0.15512	0.17579	0.10161	0.10039	0.09628
	42.3758	0.54216	0.53582	0.52183	0.1581	0.15486	0.17552	0.1016	0.10039	0.09627
	42.4355	0.54176	0.53546	0.52145	0.15784	0.1546	0.17524	0.1016	0.10038	0.09626
	42.4953	0.54136	0.53509	0.52107	0.15758	0.15435	0.17497	0.1016	0.10037	0.09626
	42.555	0.54097	0.53473	0.52069	0.15732	0.15409	0.17469	0.1016	0.10037	0.09625
	42.6148	0.54057	0.53436	0.52031	0.15707	0.15384	0.17442	0.10159	0.10036	0.09624
	42.6745	0.54017	0.534	0.51993	0.15681	0.15358	0.17414	0.10159	0.10036	0.09623
	42.7343	0.53978	0.53364	0.51955	0.15656	0.15333	0.17387	0.10159	0.10035	0.09622
	42.794	0.53939	0.53327	0.51917	0.1563	0.15308	0.1736	0.10158	0.10035	0.09621
	42.8537	0.53899	0.53291	0.51879	0.15605	0.15283	0.17333	0.10158	0.10034	0.0962
	42.9135	0.5386	0.53255	0.51841	0.1558	0.15258	0.17306	0.10158	0.10033	0.09619
	42.9732	0.5382	0.53219	0.51804	0.15554	0.15233	0.17279	0.10158	0.10033	0.09618
	43.033	0.53781	0.53183	0.51766	0.15529	0.15208	0.17253	0.10157	0.10032	0.09618
	43.0927	0.53742	0.53146	0.51728	0.15504	0.15184	0.17226	0.10157	0.10032	0.09617
	43.1525	0.53703	0.5311	0.51691	0.15479	0.15159	0.17199	0.10157	0.10031	0.09616
	43.2122	0.53663	0.53074	0.51653	0.15455	0.15134	0.17173	0.10156	0.10031	0.09615
	43.2719	0.53624	0.53039	0.51616	0.1543	0.1511	0.17146	0.10156	0.1003	0.09614
	43.3317	0.53585	0.53003	0.51578	0.15405	0.15086	0.1712	0.10156	0.1003	0.09613
	43.3914	0.53546	0.52967	0.51541	0.15381	0.15061	0.17094	0.10156	0.10029	0.09613
	43.4512	0.53507	0.52931	0.51503	0.15356	0.15037	0.17068	0.10155	0.10029	0.09612
	43.5109	0.53468	0.52895	0.51466	0.15332	0.15013	0.17042	0.10155	0.10028	0.09611
	43.5707	0.53429	0.52859	0.51429	0.15307	0.14989	0.17016	0.10155	0.10028	0.0961
	43.6304	0.5339	0.52824	0.51391	0.15283	0.14965	0.1699	0.10155	0.10027	0.09609
	43.6901	0.53351	0.52788	0.51354	0.15259	0.14941	0.16964	0.10154	0.10027	0.09609
	43.7499	0.53312	0.52753	0.51317	0.15235	0.14917	0.16938	0.10154	0.10026	0.09608
	43.8096	0.53273	0.52717	0.5128	0.15211	0.14894	0.16913	0.10154	0.10026	0.09607
	43.8694	0.53235	0.52682	0.51243	0.15187	0.1487	0.16887	0.10154	0.10025	0.09606
	43.9291	0.53196	0.52646	0.51206	0.15163	0.14846	0.16862	0.10153	0.10025	0.09606
	43.9889	0.53157	0.52611	0.51169	0.15139	0.14823	0.16836	0.10153	0.10024	0.09605
	44.0486	0.53119	0.52575	0.51132	0.15116	0.148	0.16811	0.10153	0.10024	0.09604
	44.1083	0.5308	0.5254	0.51095	0.15092	0.14776	0.16786	0.10153	0.10023	0.09603
	44.1681	0.53041	0.52505	0.51058	0.15069	0.14753	0.1676	0.10153	0.10023	0.09603
	44.2278	0.53003	0.52469	0.51021	0.15045	0.1473	0.16735	0.10152	0.10023	0.09602
	44.2876	0.52964	0.52434	0.50984	0.15022	0.14707	0.1671	0.10152	0.10022	0.09601
	44.3473	0.52926	0.52399	0.50948	0.14999	0.14684	0.16686	0.10152	0.10022	0.09601
	44.4071	0.52887	0.52364	0.50911	0.14976	0.14661	0.16661	0.10152	0.10021	0.096
	44.4668	0.52849	0.52329	0.50874	0.14952	0.14638	0.16636	0.10152	0.10021	0.09599
	44.5265	0.52811	0.52294	0.50838	0.14929	0.14615	0.16611	0.10151	0.1002	0.09598
	44.5863	0.52772	0.52259	0.50801	0.14906	0.14593	0.16587	0.10151	0.1002	0.09598
	44.646	0.52734	0.52224	0.50765	0.14884	0.1457	0.16562	0.10151	0.1002	0.09597
	44.7058	0.52696	0.52189	0.50728	0.14861	0.14548	0.16538	0.10151	0.10019	0.09596
	44.7655	0.52657	0.52154	0.50692	0.14838	0.14525	0.16513	0.10151	0.10019	0.09596
	44.8253	0.52619	0.52119	0.50656	0.14815	0.14503	0.16489	0.1015	0.10018	0.09595
	44.885	0.52581	0.52085	0.50619	0.14793	0.1448	0.16465	0.1015	0.10018	0.09595
	44.9447	0.52543	0.5205	0.50583	0.1477	0.14458	0.16441	0.1015	0.10018	0.09594
	45.0045	0.52505	0.52015	0.50547	0.14748	0.14436	0.16417	0.1015	0.10017	0.09593
	45.0642	0.52467	0.51981	0.5051	0.14726	0.14414	0.16393	0.1015	0.10017	0.09593
	45.124	0.52429	0.51946	0.50474	0.14703	0.14392	0.16369	0.10149	0.10016	0.09592
	45.1837	0.52391	0.51911	0.50438	0.14681	0.1437	0.16345	0.10149	0.10016	0.09591
	45.2435	0.52353	0.51877	0.50402	0.14659	0.14348	0.16322	0.10149	0.10016	0.09591
	45.3032	0.52315	0.51843	0.50366	0.14637	0.14327	0.16298	0.10149	0.10015	0.0959
	45.3629	0.52277	0.51808	0.5033	0.14615	0.14305	0.16274	0.10149	0.10015	0.0959
	45.4227	0.5224	0.51774	0.50294	0.14593	0.14283	0.16251	0.10148	0.10015	0.09589
	45.4824	0.52202	0.51739	0.50258	0.14572	0.14262	0.16228	0.10148	0.10014	0.09588
	45.5422	0.52164	0.51705	0.50222	0.1455	0.1424	0.16204	0.10148	0.10014	0.09588
	45.6019	0.52126	0.51671	0.50187	0.14528	0.14219	0.16181	0.10148	0.10014	0.09587
	45.6617	0.52089	0.51637	0.50151	0.14507	0.14198	0.16158	0.10148	0.10013	0.09587
	45.7214	0.52051	0.51602	0.50115	0.14485	0.14177	0.16135	0.10148	0.10013	0.09586
	45.7811	0.52014	0.51568	0.50079	0.14464	0.14155	0.16112	0.10147	0.10013	0.09586
	45.8409	0.51976	0.51534	0.50044	0.14442	0.14134	0.16089	0.10147	0.10012	0.09585
	45.9006	0.51938	0.515	0.50008	0.14421	0.14113	0.16066	0.10147	0.10012	0.09585
	45.9604	0.51901	0.51466	0.49973	0.144	0.14092	0.16043	0.10147	0.10012	0.09584
	46.0201	0.51864	0.51432	0.49937	0.14379	0.14071	0.1602	0.10147	0.10011	0.09583
	46.0799	0.51826	0.51398	0.49902	0.14358	0.14051	0.15998	0.10147	0.10011	0.09583
	46.1396	0.51789	0.51364	0.49866	0.14337	0.1403	0.15975	0.10147	0.10011	0.09582
	46.1994	0.51751	0.5133	0.49831	0.14316	0.14009	0.15953	0.10146	0.1001	0.09582
	46.2591	0.51714	0.51297	0.49795	0.14295	0.13989	0.1593	0.10146	0.1001	0.09581
	46.3188	0.51677	0.51263	0.4976	0.14274	0.13968	0.15908	0.10146	0.1001	0.09581
	46.3786	0.5164	0.51229	0.49725	0.14254	0.13948	0.15885	0.10146	0.10009	0.0958
	46.4383	0.51602	0.51195	0.4969	0.14233	0.13927	0.15863	0.10146	0.10009	0.0958
	46.4981	0.51565	0.51162	0.49654	0.14212	0.13907	0.15841	0.10146	0.10009	0.09579
	46.5578	0.51528	0.51128	0.49619	0.14192	0.13887	0.15819	0.10146	0.10008	0.09579
	46.6176	0.51491	0.51095	0.49584	0.14172	0.13867	0.15797	0.10145	0.10008	0.09578
	46.6773	0.51454	0.51061	0.49549	0.14151	0.13847	0.15775	0.10145	0.10008	0.09578
	46.737	0.51417	0.51028	0.49514	0.14131	0.13827	0.15753	0.10145	0.10008	0.09577
	46.7968	0.5138	0.50994	0.49479	0.14111	0.13807	0.15731	0.10145	0.10007	0.09577
	46.8565	0.51343	0.50961	0.49444	0.14091	0.13787	0.1571	0.10145	0.10007	0.09576
	46.9163	0.51306	0.50928	0.49409	0.14071	0.13767	0.15688	0.10145	0.10007	0.09576
	46.976	0.51269	0.50894	0.49375	0.14051	0.13747	0.15666	0.10145	0.10006	0.09576
	47.0358	0.51233	0.50861	0.4934	0.14031	0.13728	0.15645	0.10144	0.10006	0.09575
	47.0955	0.51196	0.50828	0.49305	0.14011	0.13708	0.15624	0.10144	0.10006	0.09575
	47.1552	0.51159	0.50795	0.4927	0.13991	0.13689	0.15602	0.10144	0.10006	0.09574
	47.215	0.51122	0.50761	0.49236	0.13971	0.13669	0.15581	0.10144	0.10005	0.09574
	47.2747	0.51086	0.50728	0.49201	0.13952	0.1365	0.1556	0.10144	0.10005	0.09573
	47.3345	0.51049	0.50695	0.49166	0.13932	0.1363	0.15539	0.10144	0.10005	0.09573
	47.3942	0.51012	0.50662	0.49132	0.13912	0.13611	0.15517	0.10144	0.10005	0.09572
	47.4539	0.50976	0.50629	0.49097	0.13893	0.13592	0.15496	0.10144	0.10004	0.09572
	47.5137	0.50939	0.50596	0.49063	0.13874	0.13573	0.15475	0.10143	0.10004	0.09572
	47.5734	0.50903	0.50563	0.49028	0.13854	0.13554	0.15455	0.10143	0.10004	0.09571
	47.6332	0.50866	0.5053	0.48994	0.13835	0.13535	0.15434	0.10143	0.10004	0.09571
	47.6929	0.5083	0.50498	0.4896	0.13816	0.13516	0.15413	0.10143	0.10003	0.0957
	47.7527	0.50794	0.50465	0.48925	0.13797	0.13497	0.15392	0.10143	0.10003	0.0957
	47.8124	0.50757	0.50432	0.48891	0.13778	0.13478	0.15372	0.10143	0.10003	0.0957
	47.8722	0.50721	0.50399	0.48857	0.13759	0.13459	0.15351	0.10143	0.10003	0.09569
	47.9319	0.50685	0.50367	0.48823	0.1374	0.13441	0.15331	0.10143	0.10002	0.09569
	47.9916	0.50648	0.50334	0.48789	0.13721	0.13422	0.1531	0.10143	0.10002	0.09568
	48.0514	0.50612	0.50302	0.48755	0.13702	0.13404	0.1529	0.10142	0.10002	0.09568
	48.1111	0.50576	0.50269	0.4872	0.13683	0.13385	0.1527	0.10142	0.10002	0.09568
	48.1709	0.5054	0.50236	0.48686	0.13665	0.13367	0.15249	0.10142	0.10002	0.09567
	48.2306	0.50504	0.50204	0.48653	0.13646	0.13348	0.15229	0.10142	0.10001	0.09567
	48.2904	0.50468	0.50172	0.48619	0.13628	0.1333	0.15209	0.10142	0.10001	0.09566
	48.3501	0.50432	0.50139	0.48585	0.13609	0.13312	0.15189	0.10142	0.10001	0.09566
	48.4098	0.50396	0.50107	0.48551	0.13591	0.13294	0.15169	0.10142	0.10001	0.09566
	48.4696	0.5036	0.50075	0.48517	0.13572	0.13276	0.15149	0.10142	0.1	0.09565
	48.5293	0.50324	0.50042	0.48483	0.13554	0.13258	0.1513	0.10142	0.1	0.09565
	48.5891	0.50288	0.5001	0.4845	0.13536	0.1324	0.1511	0.10142	0.1	0.09565
	48.6488	0.50252	0.49978	0.48416	0.13518	0.13222	0.1509	0.10141	0.1	0.09564
	48.7086	0.50216	0.49946	0.48382	0.135	0.13204	0.15071	0.10141	0.1	0.09564
	48.7683	0.5018	0.49914	0.48349	0.13482	0.13186	0.15051	0.10141	0.09999	0.09564
	48.828	0.50145	0.49881	0.48315	0.13464	0.13168	0.15031	0.10141	0.09999	0.09563
	48.8878	0.50109	0.49849	0.48281	0.13446	0.13151	0.15012	0.10141	0.09999	0.09563
	48.9475	0.50073	0.49817	0.48248	0.13428	0.13133	0.14993	0.10141	0.09999	0.09563
	49.0073	0.50038	0.49785	0.48215	0.1341	0.13116	0.14973	0.10141	0.09999	0.09562
	49.067	0.50002	0.49754	0.48181	0.13392	0.13098	0.14954	0.10141	0.09998	0.09562
	49.1268	0.49966	0.49722	0.48148	0.13375	0.13081	0.14935	0.10141	0.09998	0.09562
	49.1865	0.49931	0.4969	0.48114	0.13357	0.13063	0.14916	0.10141	0.09998	0.09561
	49.2463	0.49895	0.49658	0.48081	0.13339	0.13046	0.14897	0.10141	0.09998	0.09561
	49.306	0.4986	0.49626	0.48048	0.13322	0.13029	0.14878	0.10141	0.09998	0.09561
	49.3657	0.49824	0.49595	0.48015	0.13305	0.13012	0.14859	0.1014	0.09997	0.0956
	49.4255	0.49789	0.49563	0.47981	0.13287	0.12995	0.1484	0.1014	0.09997	0.0956
	49.4852	0.49754	0.49531	0.47948	0.1327	0.12977	0.14821	0.1014	0.09997	0.0956
	49.545	0.49718	0.495	0.47915	0.13253	0.1296	0.14802	0.1014	0.09997	0.09559
	49.6047	0.49683	0.49468	0.47882	0.13235	0.12944	0.14784	0.1014	0.09997	0.09559
	49.6645	0.49648	0.49437	0.47849	0.13218	0.12927	0.14765	0.1014	0.09997	0.09559
	49.7242	0.49612	0.49405	0.47816	0.13201	0.1291	0.14746	0.1014	0.09996	0.09559
	49.7839	0.49577	0.49374	0.47783	0.13184	0.12893	0.14728	0.1014	0.09996	0.09558
	49.8437	0.49542	0.49342	0.4775	0.13167	0.12876	0.1471	0.1014	0.09996	0.09558
	49.9034	0.49507	0.49311	0.47718	0.1315	0.1286	0.14691	0.1014	0.09996	0.09558
	49.9632	0.49472	0.49279	0.47685	0.13134	0.12843	0.14673	0.1014	0.09996	0.09557
	50.0229	0.49437	0.49248	0.47652	0.13117	0.12827	0.14655	0.1014	0.09996	0.09557
	50.0827	0.49402	0.49217	0.47619	0.131	0.1281	0.14636	0.1014	0.09995	0.09557
	50.1424	0.49367	0.49186	0.47587	0.13083	0.12794	0.14618	0.10139	0.09995	0.09557
	50.2021	0.49332	0.49154	0.47554	0.13067	0.12777	0.146	0.10139	0.09995	0.09556
	50.2619	0.49297	0.49123	0.47521	0.1305	0.12761	0.14582	0.10139	0.09995	0.09556
	50.3216	0.49262	0.49092	0.47489	0.13034	0.12745	0.14564	0.10139	0.09995	0.09556
	50.3814	0.49227	0.49061	0.47456	0.13017	0.12729	0.14546	0.10139	0.09995	0.09555
	50.4411	0.49192	0.4903	0.47424	0.13001	0.12712	0.14528	0.10139	0.09995	0.09555
	50.5008	0.49157	0.48999	0.47391	0.12985	0.12696	0.14511	0.10139	0.09994	0.09555
	50.5606	0.49123	0.48968	0.47359	0.12968	0.1268	0.14493	0.10139	0.09994	0.09555
	50.6203	0.49088	0.48937	0.47326	0.12952	0.12664	0.14475	0.10139	0.09994	0.09554
	50.6801	0.49053	0.48906	0.47294	0.12936	0.12648	0.14457	0.10139	0.09994	0.09554
	50.7398	0.49019	0.48876	0.47262	0.1292	0.12633	0.1444	0.10139	0.09994	0.09554
	50.7996	0.48984	0.48845	0.47229	0.12904	0.12617	0.14422	0.10139	0.09994	0.09554
	50.8593	0.48949	0.48814	0.47197	0.12888	0.12601	0.14405	0.10139	0.09993	0.09553
	50.919	0.48915	0.48783	0.47165	0.12872	0.12585	0.14388	0.10139	0.09993	0.09553
	50.9788	0.4888	0.48753	0.47133	0.12856	0.1257	0.1437	0.10139	0.09993	0.09553
	51.0385	0.48846	0.48722	0.47101	0.1284	0.12554	0.14353	0.10138	0.09993	0.09553
	51.0983	0.48811	0.48691	0.47069	0.12824	0.12539	0.14336	0.10138	0.09993	0.09552
	51.158	0.48777	0.48661	0.47037	0.12809	0.12523	0.14319	0.10138	0.09993	0.09552
	51.2178	0.48743	0.4863	0.47005	0.12793	0.12508	0.14301	0.10138	0.09993	0.09552
	51.2775	0.48708	0.486	0.46973	0.12777	0.12492	0.14284	0.10138	0.09993	0.09552
	51.3372	0.48674	0.48569	0.46941	0.12762	0.12477	0.14267	0.10138	0.09992	0.09551
	51.397	0.4864	0.48539	0.46909	0.12746	0.12462	0.1425	0.10138	0.09992	0.09551
	51.4567	0.48605	0.48508	0.46877	0.12731	0.12446	0.14234	0.10138	0.09992	0.09551
	51.5165	0.48571	0.48478	0.46845	0.12715	0.12431	0.14217	0.10138	0.09992	0.09551
	51.5762	0.48537	0.48448	0.46813	0.127	0.12416	0.142	0.10138	0.09992	0.09551
	51.636	0.48503	0.48417	0.46782	0.12685	0.12401	0.14183	0.10138	0.09992	0.0955
	51.6957	0.48469	0.48387	0.4675	0.1267	0.12386	0.14167	0.10138	0.09992	0.0955
	51.7555	0.48435	0.48357	0.46718	0.12654	0.12371	0.1415	0.10138	0.09992	0.0955
	51.8152	0.48401	0.48327	0.46687	0.12639	0.12356	0.14133	0.10138	0.09991	0.0955
	51.8749	0.48367	0.48297	0.46655	0.12624	0.12341	0.14117	0.10138	0.09991	0.0955
	51.9347	0.48333	0.48267	0.46624	0.12609	0.12327	0.141	0.10138	0.09991	0.09549
	51.9944	0.48299	0.48236	0.46592	0.12594	0.12312	0.14084	0.10138	0.09991	0.09549
	52.0542	0.48265	0.48206	0.46561	0.12579	0.12297	0.14068	0.10138	0.09991	0.09549
	52.1139	0.48231	0.48176	0.46529	0.12564	0.12283	0.14051	0.10137	0.09991	0.09549
	52.1737	0.48197	0.48146	0.46498	0.1255	0.12268	0.14035	0.10137	0.09991	0.09548
	52.2334	0.48163	0.48117	0.46467	0.12535	0.12253	0.14019	0.10137	0.09991	0.09548
	52.2931	0.48129	0.48087	0.46435	0.1252	0.12239	0.14003	0.10137	0.0999	0.09548
	52.3529	0.48096	0.48057	0.46404	0.12505	0.12224	0.13987	0.10137	0.0999	0.09548
	52.4126	0.48062	0.48027	0.46373	0.12491	0.1221	0.13971	0.10137	0.0999	0.09548
	52.4724	0.48028	0.47997	0.46341	0.12476	0.12196	0.13955	0.10137	0.0999	0.09548
	52.5321	0.47995	0.47968	0.4631	0.12462	0.12181	0.13939	0.10137	0.0999	0.09547
	52.5919	0.47961	0.47938	0.46279	0.12447	0.12167	0.13923	0.10137	0.0999	0.09547
	52.6516	0.47927	0.47908	0.46248	0.12433	0.12153	0.13907	0.10137	0.0999	0.09547
	52.7113	0.47894	0.47879	0.46217	0.12418	0.12139	0.13891	0.10137	0.0999	0.09547
	52.7711	0.4786	0.47849	0.46186	0.12404	0.12125	0.13876	0.10137	0.0999	0.09547
	52.8308	0.47827	0.47819	0.46155	0.1239	0.12111	0.1386	0.10137	0.0999	0.09546
	52.8906	0.47793	0.4779	0.46124	0.12376	0.12097	0.13844	0.10137	0.09989	0.09546
	52.9503	0.4776	0.4776	0.46093	0.12361	0.12083	0.13829	0.10137	0.09989	0.09546
	53.0101	0.47726	0.47731	0.46062	0.12347	0.12069	0.13813	0.10137	0.09989	0.09546
	53.0698	0.47693	0.47702	0.46031	0.12333	0.12055	0.13798	0.10137	0.09989	0.09546
	53.1296	0.4766	0.47672	0.46001	0.12319	0.12041	0.13782	0.10137	0.09989	0.09546
	53.1893	0.47626	0.47643	0.4597	0.12305	0.12027	0.13767	0.10137	0.09989	0.09545
	53.249	0.47593	0.47614	0.45939	0.12291	0.12014	0.13752	0.10137	0.09989	0.09545
	53.3088	0.4756	0.47584	0.45909	0.12277	0.12	0.13736	0.10137	0.09989	0.09545
	53.3685	0.47527	0.47555	0.45878	0.12263	0.11986	0.13721	0.10137	0.09989	0.09545
	53.4283	0.47494	0.47526	0.45847	0.1225	0.11973	0.13706	0.10137	0.09989	0.09545
	53.488	0.4746	0.47497	0.45817	0.12236	0.11959	0.13691	0.10136	0.09989	0.09545
	53.5478	0.47427	0.47468	0.45786	0.12222	0.11946	0.13676	0.10136	0.09988	0.09544
	53.6075	0.47394	0.47439	0.45756	0.12209	0.11932	0.13661	0.10136	0.09988	0.09544
	53.6672	0.47361	0.47409	0.45725	0.12195	0.11919	0.13646	0.10136	0.09988	0.09544
	53.727	0.47328	0.4738	0.45695	0.12181	0.11906	0.13631	0.10136	0.09988	0.09544
	53.7867	0.47295	0.47351	0.45664	0.12168	0.11892	0.13616	0.10136	0.09988	0.09544
	53.8465	0.47262	0.47323	0.45634	0.12154	0.11879	0.13601	0.10136	0.09988	0.09544
	53.9062	0.47229	0.47294	0.45604	0.12141	0.11866	0.13586	0.10136	0.09988	0.09543
	53.9659	0.47197	0.47265	0.45573	0.12128	0.11853	0.13572	0.10136	0.09988	0.09543
	54.0257	0.47164	0.47236	0.45543	0.12114	0.1184	0.13557	0.10136	0.09988	0.09543
	54.0854	0.47131	0.47207	0.45513	0.12101	0.11827	0.13542	0.10136	0.09988	0.09543
	54.1452	0.47098	0.47178	0.45483	0.12088	0.11814	0.13528	0.10136	0.09988	0.09543
	54.2049	0.47065	0.4715	0.45453	0.12075	0.11801	0.13513	0.10136	0.09987	0.09543
	54.2647	0.47033	0.47121	0.45423	0.12061	0.11788	0.13499	0.10136	0.09987	0.09543
	54.3244	0.47	0.47092	0.45392	0.12048	0.11775	0.13484	0.10136	0.09987	0.09542
	54.3841	0.46967	0.47064	0.45362	0.12035	0.11762	0.1347	0.10136	0.09987	0.09542
	54.4439	0.46935	0.47035	0.45332	0.12022	0.11749	0.13455	0.10136	0.09987	0.09542
	54.5036	0.46902	0.47006	0.45302	0.12009	0.11736	0.13441	0.10136	0.09987	0.09542
	54.5634	0.4687	0.46978	0.45273	0.11996	0.11724	0.13427	0.10136	0.09987	0.09542
	54.6231	0.46837	0.46949	0.45243	0.11983	0.11711	0.13413	0.10136	0.09987	0.09542
	54.6829	0.46805	0.46921	0.45213	0.11971	0.11698	0.13399	0.10136	0.09987	0.09542
	54.7426	0.46772	0.46893	0.45183	0.11958	0.11686	0.13384	0.10136	0.09987	0.09541
	54.8023	0.4674	0.46864	0.45153	0.11945	0.11673	0.1337	0.10136	0.09987	0.09541
	54.8621	0.46707	0.46836	0.45123	0.11932	0.11661	0.13356	0.10136	0.09987	0.09541
	54.9218	0.46675	0.46808	0.45094	0.1192	0.11648	0.13342	0.10136	0.09987	0.09541
	54.9816	0.46643	0.46779	0.45064	0.11907	0.11636	0.13328	0.10136	0.09987	0.09541
	55.0413	0.4661	0.46751	0.45034	0.11895	0.11624	0.13315	0.10136	0.09986	0.09541
	55.1011	0.46578	0.46723	0.45005	0.11882	0.11611	0.13301	0.10136	0.09986	0.09541
	55.1608	0.46546	0.46695	0.44975	0.1187	0.11599	0.13287	0.10136	0.09986	0.09541
	55.2206	0.46514	0.46666	0.44946	0.11857	0.11587	0.13273	0.10136	0.09986	0.0954
	55.2803	0.46481	0.46638	0.44916	0.11845	0.11575	0.13259	0.10136	0.09986	0.0954
	55.34	0.46449	0.4661	0.44887	0.11832	0.11563	0.13246	0.10136	0.09986	0.0954
	55.3998	0.46417	0.46582	0.44857	0.1182	0.1155	0.13232	0.10135	0.09986	0.0954
	55.4595	0.46385	0.46554	0.44828	0.11808	0.11538	0.13219	0.10135	0.09986	0.0954
	55.5193	0.46353	0.46526	0.44799	0.11796	0.11526	0.13205	0.10135	0.09986	0.0954
	55.579	0.46321	0.46498	0.44769	0.11783	0.11514	0.13192	0.10135	0.09986	0.0954
	55.6388	0.46289	0.4647	0.4474	0.11771	0.11502	0.13178	0.10135	0.09986	0.0954
	55.6985	0.46257	0.46443	0.44711	0.11759	0.11491	0.13165	0.10135	0.09986	0.09539
	55.7582	0.46225	0.46415	0.44682	0.11747	0.11479	0.13151	0.10135	0.09986	0.09539
	55.818	0.46193	0.46387	0.44652	0.11735	0.11467	0.13138	0.10135	0.09986	0.09539
	55.8777	0.46161	0.46359	0.44623	0.11723	0.11455	0.13125	0.10135	0.09986	0.09539
	55.9375	0.4613	0.46331	0.44594	0.11711	0.11443	0.13111	0.10135	0.09986	0.09539
	55.9972	0.46098	0.46304	0.44565	0.11699	0.11432	0.13098	0.10135	0.09985	0.09539
	56.057	0.46066	0.46276	0.44536	0.11687	0.1142	0.13085	0.10135	0.09985	0.09539
	56.1167	0.46034	0.46248	0.44507	0.11675	0.11408	0.13072	0.10135	0.09985	0.09539
	56.1764	0.46003	0.46221	0.44478	0.11664	0.11397	0.13059	0.10135	0.09985	0.09539
	56.2362	0.45971	0.46193	0.44449	0.11652	0.11385	0.13046	0.10135	0.09985	0.09539
	56.2959	0.45939	0.46166	0.4442	0.1164	0.11374	0.13033	0.10135	0.09985	0.09538
	56.3557	0.45908	0.46138	0.44391	0.11629	0.11362	0.1302	0.10135	0.09985	0.09538
	56.4154	0.45876	0.46111	0.44363	0.11617	0.11351	0.13007	0.10135	0.09985	0.09538
	56.4752	0.45845	0.46083	0.44334	0.11605	0.1134	0.12994	0.10135	0.09985	0.09538
	56.5349	0.45813	0.46056	0.44305	0.11594	0.11328	0.12982	0.10135	0.09985	0.09538
	56.5946	0.45781	0.46029	0.44276	0.11582	0.11317	0.12969	0.10135	0.09985	0.09538
	56.6544	0.4575	0.46001	0.44248	0.11571	0.11306	0.12956	0.10135	0.09985	0.09538
	56.7141	0.45719	0.45974	0.44219	0.11559	0.11295	0.12943	0.10135	0.09985	0.09538
	56.7739	0.45687	0.45947	0.4419	0.11548	0.11283	0.12931	0.10135	0.09985	0.09538
	56.8336	0.45656	0.45919	0.44162	0.11537	0.11272	0.12918	0.10135	0.09985	0.09538
	56.8934	0.45625	0.45892	0.44133	0.11525	0.11261	0.12906	0.10135	0.09985	0.09537
	56.9531	0.45593	0.45865	0.44105	0.11514	0.1125	0.12893	0.10135	0.09985	0.09537
	57.0129	0.45562	0.45838	0.44076	0.11503	0.11239	0.12881	0.10135	0.09985	0.09537
	57.0726	0.45531	0.45811	0.44048	0.11492	0.11228	0.12868	0.10135	0.09984	0.09537
	57.1323	0.45499	0.45784	0.44019	0.11481	0.11217	0.12856	0.10135	0.09984	0.09537
	57.1921	0.45468	0.45757	0.43991	0.1147	0.11206	0.12843	0.10135	0.09984	0.09537
	57.2518	0.45437	0.4573	0.43963	0.11458	0.11195	0.12831	0.10135	0.09984	0.09537
	57.3116	0.45406	0.45703	0.43934	0.11447	0.11185	0.12819	0.10135	0.09984	0.09537
	57.3713	0.45375	0.45676	0.43906	0.11436	0.11174	0.12807	0.10135	0.09984	0.09537
	57.431	0.45344	0.45649	0.43878	0.11425	0.11163	0.12794	0.10135	0.09984	0.09537
	57.4908	0.45313	0.45622	0.43849	0.11415	0.11152	0.12782	0.10135	0.09984	0.09537
	57.5505	0.45282	0.45595	0.43821	0.11404	0.11142	0.1277	0.10135	0.09984	0.09536
	57.6103	0.45251	0.45569	0.43793	0.11393	0.11131	0.12758	0.10135	0.09984	0.09536
	57.67	0.4522	0.45542	0.43765	0.11382	0.1112	0.12746	0.10135	0.09984	0.09536
	57.7298	0.45189	0.45515	0.43737	0.11371	0.1111	0.12734	0.10135	0.09984	0.09536
	57.7895	0.45158	0.45488	0.43709	0.11361	0.11099	0.12722	0.10135	0.09984	0.09536
	57.8492	0.45127	0.45462	0.43681	0.1135	0.11089	0.1271	0.10135	0.09984	0.09536
	57.909	0.45096	0.45435	0.43653	0.11339	0.11078	0.12698	0.10135	0.09984	0.09536
	57.9687	0.45066	0.45408	0.43625	0.11329	0.11068	0.12687	0.10135	0.09984	0.09536
	58.0285	0.45035	0.45382	0.43597	0.11318	0.11057	0.12675	0.10135	0.09984	0.09536
	58.0882	0.45004	0.45355	0.43569	0.11307	0.11047	0.12663	0.10135	0.09984	0.09536
	58.148	0.44973	0.45329	0.43541	0.11297	0.11037	0.12651	0.10135	0.09984	0.09536
	58.2077	0.44943	0.45302	0.43513	0.11286	0.11026	0.1264	0.10135	0.09984	0.09536
	58.2674	0.44912	0.45276	0.43486	0.11276	0.11016	0.12628	0.10135	0.09984	0.09535
	58.3272	0.44882	0.45249	0.43458	0.11266	0.11006	0.12616	0.10135	0.09984	0.09535
	58.3869	0.44851	0.45223	0.4343	0.11255	0.10996	0.12605	0.10134	0.09984	0.09535
	58.4467	0.4482	0.45197	0.43403	0.11245	0.10986	0.12593	0.10134	0.09983	0.09535
	58.5064	0.4479	0.4517	0.43375	0.11235	0.10976	0.12582	0.10134	0.09983	0.09535
	58.5662	0.44759	0.45144	0.43347	0.11224	0.10966	0.1257	0.10134	0.09983	0.09535
	58.6259	0.44729	0.45118	0.4332	0.11214	0.10955	0.12559	0.10134	0.09983	0.09535
	58.6857	0.44699	0.45092	0.43292	0.11204	0.10945	0.12547	0.10134	0.09983	0.09535
	58.7454	0.44668	0.45066	0.43265	0.11194	0.10936	0.12536	0.10134	0.09983	0.09535
	58.8051	0.44638	0.45039	0.43237	0.11184	0.10926	0.12525	0.10134	0.09983	0.09535
	58.8649	0.44607	0.45013	0.4321	0.11173	0.10916	0.12513	0.10134	0.09983	0.09535
	58.9246	0.44577	0.44987	0.43182	0.11163	0.10906	0.12502	0.10134	0.09983	0.09535
	58.9844	0.44547	0.44961	0.43155	0.11153	0.10896	0.12491	0.10134	0.09983	0.09535
	59.0441	0.44517	0.44935	0.43128	0.11143	0.10886	0.1248	0.10134	0.09983	0.09535
	59.1039	0.44486	0.44909	0.431	0.11133	0.10876	0.12469	0.10134	0.09983	0.09534
	59.1636	0.44456	0.44883	0.43073	0.11124	0.10867	0.12458	0.10134	0.09983	0.09534
	59.2233	0.44426	0.44857	0.43046	0.11114	0.10857	0.12447	0.10134	0.09983	0.09534
	59.2831	0.44396	0.44831	0.43018	0.11104	0.10847	0.12436	0.10134	0.09983	0.09534
	59.3428	0.44366	0.44805	0.42991	0.11094	0.10838	0.12425	0.10134	0.09983	0.09534
	59.4026	0.44336	0.4478	0.42964	0.11084	0.10828	0.12414	0.10134	0.09983	0.09534
	59.4623	0.44306	0.44754	0.42937	0.11074	0.10819	0.12403	0.10134	0.09983	0.09534
	59.5221	0.44276	0.44728	0.4291	0.11065	0.10809	0.12392	0.10134	0.09983	0.09534
	59.5818	0.44246	0.44702	0.42883	0.11055	0.108	0.12381	0.10134	0.09983	0.09534
	60	0.44037	0.44523	0.42694	0.10988	0.10734	0.12306	0.10134	0.09983	0.09534

## Sheet: 6C
Figure 6C: Bar plots showing observed rates of hydrolysis (k1) of Ubc6-Ub in the presence or absence of 10 µM Doa10 RING-CTE, derived from exponential fits of plots as in (B) from.
		apparent k1 for hydrolysis in min-1
		no RING	10 µM RING-CTE
	N	25	8
	Average	0.0148272	0.2072
	StdDev	0.00166377	0.00875188
	Single	0.01713	0.21411
		0.0158	0.21229
		0.01659	0.20532
		0.01534	0.21272
		0.01574	0.21848
		0.01557	0.19194
		0.01283	0.20091
		0.01186	0.20183
		0.01752
		0.0135
		0.01406
		0.01259
		0.01281
		0.01605
		0.01471
		0.0124
		0.0136
		0.01663
		0.01386
		0.01469
		0.01699
		0.01308
		0.01582
		0.01621
		0.0153

## Sheet: 6D
Figure 6D: Scatter plot showing observed rates of discharge by the indicated free amino acids plotted against the RING-CTE concentration. For reactions containing RING-CTE, each data point represents the apparent rate constant determined by global fitting of a pair of reactions in the absence or presence of the indicated nucleophile. For reaction in the absence of RING-CTE, values determined in e…
			Serine		Lysine		Threonine		Histidine		Nac-Tyr		Alanine
		[RING-CTE] in µM	Value	Std. Dev.	Value	Std. Dev.	Value	Std. Dev.	Value	Std. Dev.	Value	Std. Dev.	Value	Std. Dev.
		0	0.000605086	5.88917e-05	0.000416034	5.15428e-05	4.03953e-05	8.64359e-06	0.00103	0.000198185	0.00435	0.00028095	4.03544e-05	1.53315e-05
		2	0.00244
		3	0.00406		0.00077608				0.00108
		10	0.01045		0.00283		0.00153		0.00113		0.00655		4.65161e-05
		10	0.01275						0.00129		0.00605
		10	0.01136
		10	0.00896
		10	0.01125		0.00281		0.00121		0.00141		0.00697		5.47511e-05
		Results of linear fits. The intercept was fixed according to results obtained in the absence of RING-CTE
			Intercept		Slope		Statistics
			Value	Standard Error	Value	Standard Error	Adj. R-Square
		Serine	0.000605086	--	0.00104	4.68815e-05	0.98569
		Lysine	0.000416034	--	0.000235343	1.41352e-05	0.99
		Threonine	4.03953e-05	--	0.000132835	1.12102e-05	0.98015
		Histidine	0.00103	--	2.43432e-05	5.59717e-06	0.99322
		Nac-Tyr	0.00435	--	0.000217009	2.1818e-05	0.99611
		Alanine	4.03544e-05	--	1.02792e-06	2.91151e-07	0.99251

## Sheet: 6E
Figure 6E: Bar plot showing reactivity of the indicated Ubc6 variants to free serine at the indicated RING-CTE concentrations. Observed second-order rate constants for discharge by serine (k2obs,serine) were determined as described for (D). Error bars indicate one standard deviation from the mean. The number of replicates is indicated in the table (N).
	Ubc6	WT			S89A			H94Q			T121A			T122A			E119A		E119D
	[RING-CTE] in µM	0	2	10	0	2	10	0	2	10	0	2	10	0	2	10	0	10	0	10
		0.00056764	0.00231	0.00867	6.84184e-05	7.69738e-05	7.83691e-05	0.000245442	0.000200318	0.000321376	0.000157951	0.000444843	0.00141	0.000176845	0.000501356	0.00222	0.000452041	0.00401	0.000247339	0.00467
		0.000621725		0.01045	8.02319e-05	--		0.000162729		0.000425155	0.000121572	--		0.000143095	--		0.000455553	0.0039	0.000280556	0.00656
		0.000552791		0.01125	7.06993e-05			0.000194766			0.000134987			0.00018814				0.00373	0.000348952	0.00605
		0.000490137		0.01275	7.58306e-05			0.000167734			0.000120938
		0.000616452		0.01136	7.13465e-05
		0.000557643
		0.00073126
		0.000651839
		0.000570816
		0.000643061
		0.000681998
		0.000602689
		0.000623041
		0.00059949
		0.000565704
	N	15	1	5	5	1	1	4	1	2	4	1	1	3	1	1	2	3	3	3
	Average	0.000605086		0.010896	7.33053e-05			0.000192668		0.000373265	0.000133862			0.00016936			0.000453797	0.00388	0.000292282	0.00576
	Std. Dev	5.88917e-05		0.00149432	4.71341e-06			3.78926e-05		7.33828e-05	1.73168e-05			2.34368e-05			2.48336e-06	0.000141067	5.18115e-05	0.000977804

## Sheet: 6F
Figure 6F: Bar plots showing reactivity of the indicated Ubc6 variants to free lysine at the indicated RING-CTE concentrations. Observed second-order rate constants for discharge by lysine (k2obs,lysine) were determined as described for (D). Error bars indicate one standard deviation from the mean. The number of replicates is indicated in the table (N).
	Ubc6	WT		S89A		H94Q
	[RING-CTE] in µM	0	10	0	10	0	10
		0.000366527	0.00283	0.000203105	0.000235806	0.000424192	0.000544747
		0.000355987	0.00281	0.00020064		0.000442601	0.000732034
		0.000439494		0.000217676		0.000544747
		0.000471599		0.000321804
		0.000446565
	N	5	2	4	1	3	2
	Average	0.000416034	0.00282	0.000235806		0.000470513	0.000638391
	Std. Dev	5.15426e-05	1.41421e-05	5.78226e-05		6.49438e-05	0.000132432

## Sheet: 6G
Figgure 6G: Ubiquitin discharge assays performed with 2 µM ubiquitin-loaded Ube2J2 in the presence of 50 mM of the indicated nucleophiles and 0.5 µM of a MarchF6 RING-CTE. N=3 for reactions in the absence of additional nucleophile, lysine, and serine, n=2 for reactions with histidine and NAc-Tyr. Solid lines represent global exponential fits to all data derived from each nucleophile. For comparis…
		Time (min)	None			Serine			Lysine			Histidine			NAc-Tyr			Time (min)	no March6
		0.33	0.76183	0.75203	0.73135	0.74779	0.71795	0.70682	0.77088	0.7541	0.74133	0.75858	0.73473	0.72739	0.76785	0.78875		0.33333	0.78408
		0.75	0.70453	0.68163	0.66594	0.62194	0.60512	0.59608	0.70091	0.69381	0.68717	0.70002	0.7003	0.68535	0.72625	0.70622		3	0.73756
		1.5	0.60308	0.58603	0.56778	0.47354	0.4753	0.45635	0.62765	0.61395	0.61745	0.62185	0.61365	0.60858	0.64564	0.64569		7	0.66488
		3	0.44266	0.42302	0.4182	0.28637	0.26241	0.27082	0.46886	0.4724	0.47383	0.50083	0.5008	0.49354	0.52955	0.50655		15	0.5509
		6	0.26036	0.23964	0.24054	0.12179	0.10056	0.11267	0.28089	0.29134	0.28431	0.31624	0.32657	0.31488	0.33454	0.34466		30	0.39305
		12	0.10661	0.10514	0.09605	0.03594	0.04146	0.0397	0.11488	0.12724	0.12535	0.14042	0.16417	0.1359	0.16119	0.16793		90	0.14722
		Fit results. Shaded values were fixed based on fitting results obtained in the absence of nucleophile
			L0		k1		k2		k3		G		Statistics
		Nucleophile	Value	Standard Error	Value	Standard Error	Value	Standard Error	Value	Standard Error	Value	Standard Error	Reduced Chi-Sqr	Adj. R-Square
		none	0.80339	0.00739	0.2143	0.00716	0	0	0.01628	0.00414	0	0	0.00016617	0.99709
		Serine	0.80339	0	0.2143	0	0.00298	0.000108939	0.01628	0	50	0	0.000153153	0.9977
		Lysine	0.80339	0	0.2143	0	-0.000584564	3.93445e-05	0.01628	0	50	0	7.6251e-05	0.99859
		Histidine	0.80339	0	0.2143	0	-0.000899986	6.00307e-05	0.01628	0	50	0	0.000209633	0.99555
		NAc-Tyr	0.8149	0.00582	0.2143	0	-0.00114	6.59846e-05	0.01628	0	50	0	0.00010767	0.99788

## Sheet: 6H
Figure 6H: Bar plot showing reactivity of the indicated Ube2J2variants to free serine at the indicated March6 RING-CTE concentrations. Observed second-order rate constants for discharge by serine (k2obs,serine) were determined as described for (D). Error bars indicate one standard deviation from the mean. The number of replicates is indicated in the table (N).
	Ube2J2	WT		S89A		H94Q		T121A
	[M6 RING-CTE] in µM	0	0.5	0	0.5	0	0.5	0	0.5
		0.000370181	0.0059	3.58001e-05	7.86328e-05	1.94057e-05	4.02069e-05	6.18617e-05	0.00102
		0.000387801	0.00565	3.15583e-05	6.02487e-05	2.82924e-05	3.85678e-05	5.89173e-05	0.000863525
		0.000428196	0.00646	3.57101e-05	6.12011e-05	2.23545e-05	3.17432e-05	6.97958e-05	0.000818849
		0.000430583
		0.000424214
		0.000449325
	N	6	3	3	3	3	3	3	3
	Average (mM-1 min-1)	0.00041505	0.00600333	3.43562e-05	6.66942e-05	2.33509e-05	3.68393e-05	6.35249e-05	0.000900791
	Std. Dev	2.9761e-05	0.000414769	2.42344e-06	1.03501e-05	4.52636e-06	4.4888e-06	5.62674e-06	0.000105627
