# Supplementary material for: Determinants of chemoselectivity in ubiquitination by the J2 family of ubiquitin-conjugating enzymes
Source: EMBO J. 2024 Nov 12;43(24):6705–39. doi: 10.1038/s44318-024-00301-3 (PMC11649903; doi:10.1038/s44318-024-00301-3)
Supplement: Supplementary file 11 — EV Figure Source Data [file 44318_2024_301_MOESM11_ESM.zip › SD figure EV4/SD figure EV4H,I.xlsx]

## Sheet: EV4H
Source Data Fig EV4H: Reactivity of the Ubc6 E119A mutant towards the indicated nucleophiles compared with that of WT Ubc6. Discharge by hydrolysis is indicated as “H2O”.
Ubc6	WT	E119A	WT	E119A	WT	E119A	WT	E119A		WT/E119A
Unit	min-1		mM-1 min-1							Value	Error	Value	Error	Value	Error	Value	Error
Nucleophile	H2O		Serine		Lysine		Histidine			H2O		Serine		Lysine		Histidine
N	25	3	15	2	5	1	4	1		0.99798	0.1124	1.33338	0.12998	0.30704	--	0.56193	--
	0.01713	0.01476	0.00056764	0.000452041	0.000366527	0.00135	0.000876714	0.00169
	0.0158	0.01501	0.000621725	0.000455553	0.000355987		0.00101
	0.01659	0.01481	0.000552791		0.000439494		0.00083855
	0.01534		0.000490137		0.000471599		0.00107
	0.01574		0.000616452		0.000446565
	0.01557		0.000557643
	0.01283		0.00073126
	0.01186		0.000651839
	0.01752		0.000570816
	0.0135		0.000643061
	0.01406		0.000681998
	0.01259		0.000602689
	0.01281		0.000623041
	0.01605		0.00059949
	0.01471		0.000565704
	0.0124
	0.0136
	0.01663
	0.01386
	0.01469
	0.01699
	0.01308
	0.01582
	0.01621
	0.0153

## Sheet: EV4I
Source Data Fig EV4H: Reactivity of the Ubc6 E119D mutant towards the indicated nucleophiles compared with that of WT Ubc6. Discharge by hydrolysis is indicated as “H2O”.
Ubc6	WT	E119D	WT	E119D	WT	E119D	WT	E119D		WT/E119D
Unit	min-1		mM-1 min-1							Value	Error	Value	Error	Value	Error	Value	Error
Nucleophile	H2O		Serine		Lysine		Histidine			H2O		Serine		Lysine		Histidine
N	25	3	15	3	5	1	4	1		1.79137	0.21258	2.07021	0.41865	1.85991	--	3.41349	--
	0.01713	0.00797	0.00056764	0.000247339	0.000366527	0.000223685	0.000876714	0.000277855
	0.0158	0.00826	0.000621725	0.000280556	0.000355987		0.00101
	0.01659	0.00861	0.000552791	0.000348952	0.000439494		0.00083855
	0.01534		0.000490137		0.000471599		0.00107
	0.01574		0.000616452		0.000446565
	0.01557		0.000557643
	0.01283		0.00073126
	0.01186		0.000651839
	0.01752		0.000570816
	0.0135		0.000643061
	0.01406		0.000681998
	0.01259		0.000602689
	0.01281		0.000623041
	0.01605		0.00059949
	0.01471		0.000565704
	0.0124
	0.0136
	0.01663
	0.01386
	0.01469
	0.01699
	0.01308
	0.01582
	0.01621
	0.0153
