# Supplementary material for: Determinants of chemoselectivity in ubiquitination by the J2 family of ubiquitin-conjugating enzymes
Source: EMBO J. 2024 Nov 12;43(24):6705–39. doi: 10.1038/s44318-024-00301-3 (PMC11649903; doi:10.1038/s44318-024-00301-3)
Supplement: Supplementary file 12 — Figure Source Data Appendix S4 [file 44318_2024_301_MOESM12_ESM.zip]

Archive with 3 entries (3 files):
- Source Data Appendix Figure S4CD/AS_378_02_700.TIF
- Source Data Appendix Figure S4CD/AS_378_02_800.TIF
- Source Data Appendix Figure S4CD/SD_Appendix_Figure_S4CD.tiff
